# Supplementary material for: Examination of internal metabolome and VOCs profile of brewery yeast and their mutants producing beer with improved aroma
Source: Sci Rep. 2024 Jun 25;14:14582. doi: 10.1038/s41598-024-64899-4 (PMC11199613; doi:10.1038/s41598-024-64899-4)
Supplement: Supplementary file 1 — Supplementary Table S1. [file 41598_2024_64899_MOESM1_ESM.xlsx]

## Sheet: Total
Table S1a. Statistical analysis of total VOCs prouced by different yeast strains.
Variance analysis results	Df	Sum Sq	Mean Sq	F value	Pr (>F)
Strain	7	424937	60705	21.03	6.04e-07	***
Residuals	16	46191	2887
	1214	1214uv16	1214uv31	1214uv33	1214uv62	PP08	PP08uv07	PP08uv42
1214		***	ns	ns	ns	**	ns	ns
1214uv16	***		***	**	***	ns	***	***
1214uv31	ns	***		ns	ns	***	ns	ns
1214uv33	ns	**	ns		ns	ns	**	ns
1214uv62	ns	***	ns	ns		**	ns	ns
PP08	**	ns	***	ns	**		***	***
PP08uv07	ns	***	ns	**	ns	***		ns
PP08uv42	ns	***	ns	ns	ns	***	ns
Pairwise comparison (HDS Tuckey test)
	diff	lwr	upr	p
1214uv16-1214	289.606	137.719	441.493	0.0001305	***
1214uv31-1214	-53.814	-205.701	98.0726	0.912072	ns
1214uv33-1214	79.767	-72.1196	231.654	0.617932	ns
1214uv62-1214	-33.832	-185.719	118.055	0.992455	ns
PP08-1214	201.611	49.7244	353.498	0.0056045	**
PP08uv07-1214	-131.23	-283.117	20.6566	0.117478	ns
PP08uv42-1214	-40.497	-192.384	111.39	0.97903	ns
1214uv31-1214uv16	-343.42	-495.307	-191.533	1.63e-05	***
1214uv33-1214uv16	-209.839	-361.726	-57.9524	0.003891	**
1214uv62-1214uv16	-323.438	-475.325	-171.551	3.46e-05	***
PP08-1214uv16	-87.995	-239.882	63.8916	0.50736	ns
PP08uv07-1214uv16	-420.836	-572.723	-268.949	1.1e-06	***
PP08uv42-1214uv16	-330.103	-481.99	-178.216	2.68e-05	***
1214uv33-1214uv31	133.581	-18.3056	285.468	0.106947	ns
1214uv62-1214uv31	19.982	-131.905	171.869	0.999724	ns
PP08-1214uv31	255.425	103.538	407.312	0.0005371	***
PP08uv07-1214uv31	-77.416	-229.303	74.4706	0.649688	ns
PP08uv42-1214uv31	13.317	-138.57	165.204	0.999982	ns
1214uv62-1214uv33	-113.599	-265.486	38.2876	0.228719	ns
PP08-1214uv33	121.844	-30.0426	273.731	0.169039	ns
PP08uv07-1214uv33	-210.997	-362.884	-59.1104	0.0036966	**
PP08uv42-1214uv33	-120.264	-272.151	31.6226	0.179367	ns
PP08-1214uv62	235.443	83.5564	387.33	0.0012655	**
PP08uv07-1214uv62	-97.398	-249.285	54.4886	0.389867	ns
PP08uv42-1214uv62	-6.665	-158.552	145.222	1	ns
PP08uv07-PP08	-332.841	-484.728	-180.954	2.42e-05	***
PP08uv42-PP08	-242.108	-393.995	-90.2214	0.0009488	***
PP08uv42-PP08uv07	90.733	-61.1536	242.62	0.471772	ns

## Sheet: Total esters
Table S1b. Statistical analysis of total esters prouced by different yeast strains.
Variance analysis results	Df	Sum Sq	Mean Sq	F value	Pr (>F)
Strain	7	133242	19035	13.29		1.35e-05	***
Residuals	16	22923	1433
	1214	1214uv16	1214uv31	1214uv33	1214uv62	PP08	PP08uv07	PP08uv42
1214		ns	ns	ns	ns	***	ns	ns
1214uv16	ns		ns	ns	*	*	*	ns
1214uv31	ns	ns		ns	ns	***	ns	ns
1214uv33	ns	ns	ns		ns	***	ns	ns
1214uv62	ns	*	ns	ns		***	ns	ns
PP08	***	*	***	***	***		***	***
PP08uv07	ns	*	ns	ns	ns	***		ns
PP08uv42	ns	ns	ns	ns	ns	***	ns
Pairwise comparison (HDS Tuckey test)
	diff	lwr	upr	p
1214uv16-1214	54.313	-52.685	161.311	0.653951	ns
1214uv31-1214	-44.489	-151.487	62.509	0.826529	ns
1214uv33-1214	-9.25	-116.248	97.748	0.999984	ns
1214uv62-1214	-57.311	-164.309	49.687	0.596415	ns
PP08-1214	175.141	68.143	282.139	0.0007176	***
PP08uv07-1214	-72.297	-179.295	34.701	0.331517	ns
PP08uv42-1214	-17.726	-124.724	89.272	0.998773	ns
1214uv31-1214uv16	-98.802	-205.8	8.19596	0.0815072	ns
1214uv33-1214uv16	-63.563	-170.561	43.435	0.478245	ns
1214uv62-1214uv16	-111.624	-218.622	-4.62604	0.0377042	*
PP08-1214uv16	120.828	13.83	227.826	0.021303	*
PP08uv07-1214uv16	-126.61	-233.608	-19.612	0.0148213	*
PP08uv42-1214uv16	-72.039	-179.037	34.959	0.335415	ns
1214uv33-1214uv31	35.239	-71.759	142.237	0.937607	ns
1214uv62-1214uv31	-12.822	-119.82	94.176	0.999851	ns
PP08-1214uv31	219.63	112.632	326.628	5.42e-05	***
PP08uv07-1214uv31	-27.808	-134.806	79.19	0.981783	ns
PP08uv42-1214uv31	26.763	-80.235	133.761	0.985289	ns
1214uv62-1214uv33	-48.061	-155.059	58.937	0.768389	ns
PP08-1214uv33	184.391	77.393	291.389	0.0004113	***
PP08uv07-1214uv33	-63.047	-170.045	43.951	0.487722	ns
PP08uv42-1214uv33	-8.476	-115.474	98.522	0.999991	ns
PP08-1214uv62	232.452	125.454	339.45	2.7e-05	***
PP08uv07-1214uv62	-14.986	-121.984	92.012	0.999584	ns
PP08uv42-1214uv62	39.585	-67.413	146.583	0.893276	ns
PP08uv07-PP08	-247.438	-354.436	-140.44	1.22e-05	***
PP08uv42-PP08	-192.867	-299.865	-85.869	0.0002491	***
PP08uv42-PP08uv07	54.571	-52.427	161.569	0.649027	ns

## Sheet: Acetate esters
Table S1c. Statistical analysis of total acetate esters prouced by different yeast strains.
Variance analysis results	Df	Sum Sq	Mean Sq	F value	Pr (>F)
Strain	7	49271	7039	24.76	1.9e-07	***
Residuals	16	4549	284
	1214	1214uv16	1214uv31	1214uv33	1214uv62	PP08	PP08uv07	PP08uv42
1214		ns	ns	*	ns	***	ns	ns
1214uv16	ns		ns	***	ns	***	ns	ns
1214uv31	ns	ns		ns	ns	***	ns	ns
1214uv33	*	***	ns		ns	***	*	*
1214uv62	ns	ns	ns	ns		***	ns	ns
PP08	***	***	***	***	***		***	***
PP08uv07	ns	ns	ns	*	ns	***		ns
PP08uv42	ns	ns	ns	*	ns	***	ns
Pairwise comparison (HDS Tuckey test)
	diff	lwr	upr	p
1214uv16-1214	24.02	-23.6457	71.6857	0.661452	ns
1214uv31-1214	-18.961	-66.6267	28.7047	0.854731	ns
1214uv33-1214	-57.657	-105.323	-9.99126	0.0124127	*
1214uv62-1214	-16.446	-64.1117	31.2197	0.922198	ns
PP08-1214	109.243	61.5773	156.909	1.37e-05	***
PP08uv07-1214	-4.296	-51.9617	43.3697	0.999978	ns
PP08uv42-1214	-6.775	-54.4407	40.8907	0.999543	ns
1214uv31-1214uv16	-42.981	-90.6467	4.68474	0.0932885	ns
1214uv33-1214uv16	-81.677	-129.343	-34.0113	0.0004378	***
1214uv62-1214uv16	-40.466	-88.1317	7.19974	0.128579	ns
PP08-1214uv16	85.223	37.5573	132.889	0.0002731	***
PP08uv07-1214uv16	-28.316	-75.9817	19.3497	0.478254	ns
PP08uv42-1214uv16	-30.795	-78.4607	16.8707	0.381383	ns
1214uv33-1214uv31	-38.696	-86.3617	8.96974	0.159936	ns
1214uv62-1214uv31	2.515	-45.1507	50.1807	0.999999	ns
PP08-1214uv31	128.204	80.5383	175.87	1.7e-06	***
PP08uv07-1214uv31	14.665	-33.0007	62.3307	0.955431	ns
PP08uv42-1214uv31	12.186	-35.4797	59.8517	0.983372	ns
1214uv62-1214uv33	41.211	-6.45474	88.8767	0.117065	ns
PP08-1214uv33	166.9	119.234	214.566	0	***
PP08uv07-1214uv33	53.361	5.69526	101.027	0.0227413	*
PP08uv42-1214uv33	50.882	3.21626	98.5477	0.0321358	*
PP08-1214uv62	125.689	78.0233	173.355	2.2e-06	***
PP08uv07-1214uv62	12.15	-35.5157	59.8157	0.983645	ns
PP08uv42-1214uv62	9.671	-37.9947	57.3367	0.995679	ns
PP08uv07-PP08	-113.539	-161.205	-65.8733	8.4e-06	***
PP08uv42-PP08	-116.018	-163.684	-68.3523	6.3e-06	***
PP08uv42-PP08uv07	-2.479	-50.1447	45.1867	1	ns

## Sheet: Ethanol esters
Table S1d. Statistical analysis of total ethanol esters prouced by different yeast strains.
Variance analysis results	Df	Sum Sq	Mean Sq	F value	Pr (>F)
Strain	7	44216	6317	13.65	1.13e-05	***
Residuals	16	7404	463
	1214	1214uv16	1214uv31	1214uv33	1214uv62	PP08	PP08uv07	PP08uv42
1214		ns	ns	ns	ns	*	*	ns
1214uv16	ns		ns	ns	*	ns	***	ns
1214uv31	ns	ns		*	ns	**	ns	ns
1214uv33	ns	ns	*		**	ns	***	ns
1214uv62	ns	*	ns	**		***	ns	ns
PP08	*	ns	**	ns	***		***	**
PP08uv07	*	***	ns	***	ns	***		ns
PP08uv42	ns	ns	ns	ns	ns	**	ns
Pairwise comparison (HDS Tuckey test)
	diff	lwr	upr	p
1214uv16-1214	29.778	-31.031446	90.5874461	0.690191	ns
1214uv31-1214	-25.463	-86.272446	35.3464461	0.821696	ns
1214uv33-1214	49.069	-11.740446	109.8784461	0.164512	ns
1214uv62-1214	-40.617	-101.426446	20.1924461	0.344143	ns
PP08-1214	64.602	3.792554	125.4114461	0.0332389	*
PP08uv07-1214	-69.608	-130.417446	-8.7985539	0.0192105	*
PP08uv42-1214	-11.362	-72.171446	49.4474461	0.997391	ns
1214uv31-1214uv16	-55.241	-116.050446	5.5684461	0.0894869	ns
1214uv33-1214uv16	19.291	-41.518446	80.1004461	0.948048	ns
1214uv62-1214uv16	-70.395	-131.204446	-9.5855539	0.0176126	*
PP08-1214uv16	34.824	-25.985446	95.6334461	0.520749	ns
PP08uv07-1214uv16	-99.386	-160.195446	-38.5765539	0.0007292	***
PP08uv42-1214uv16	-41.140	-101.949446	19.6694461	0.330144	ns
1214uv33-1214uv31	74.532	13.722554	135.3414461	0.0111384	*
1214uv62-1214uv31	-15.154	-75.963446	45.6554461	0.985592	ns
PP08-1214uv31	90.065	29.255554	150.8744461	0.0019987	**
PP08uv07-1214uv31	-44.145	-104.954446	16.6644461	0.257093	ns
PP08uv42-1214uv31	14.101	-46.708446	74.9104461	0.990456	ns
1214uv62-1214uv33	-89.686	-150.495446	-28.8765539	0.0020834	**
PP08-1214uv33	15.533	-45.276446	76.3424461	0.983451	ns
PP08uv07-1214uv33	-118.677	-179.486446	-57.8675539	9.93e-05	***
PP08uv42-1214uv33	-60.431	-121.240446	0.3784461	0.0520558	ns
PP08-1214uv62	105.219	44.409554	166.0284461	0.0003934	***
PP08uv07-1214uv62	-28.991	-89.800446	31.8184461	0.715856	ns
PP08uv42-1214uv62	29.255	-31.554446	90.0644461	0.707306	ns
PP08uv07-PP08	-134.210	-195.019446	-73.4005539	2.21e-05	***
PP08uv42-PP08	-75.964	-136.773446	-15.1545539	0.009501	**
PP08uv42-PP08uv07	58.246	-2.563446	119.0554461	0.0655641	ns

## Sheet: Terpenoids
Table S1e. Statistical analysis of total volatile terpenoids prouced by different yeast strains.
Variance analysis results	Df	Sum Sq	Mean Sq	F value	Pr (>F)
Strain	7	1237.1	176.73	50.62	9.77e-10	***
Residuals	16	55.9	3.49
	1214	1214uv16	1214uv31	1214uv33	1214uv62	PP08	PP08uv07	PP08uv42
1214		ns	ns	***	ns	ns	ns	ns
1214uv16	ns		ns	***	ns	ns	ns	ns
1214uv31	ns	ns		***	ns	ns	ns	ns
1214uv33	***	***	***		***	***	***	***
1214uv62	ns	ns	ns	***		ns	ns	ns
PP08	ns	ns	ns	***	ns		ns	ns
PP08uv07	ns	ns	ns	***	ns	ns		ns
PP08uv42	ns	ns	ns	***	ns	ns	ns
Pairwise comparison (HDS Tuckey test)
	diff	lwr	upr	p
1214uv16-1214	0.15	-5.13179	5.43179	1	ns
1214uv31-1214	-0.452	-5.73379	4.82979	0.999985	ns
1214uv33-1214	21.728	16.4462	27.0098	0	***
1214uv62-1214	-0.293	-5.57479	4.98879	0.999999	ns
PP08-1214	-0.251	-5.53279	5.03079	1	ns
PP08uv07-1214	2.976	-2.30579	8.25779	0.539421	ns
PP08uv42-1214	-0.348	-5.62979	4.93379	0.999997	ns
1214uv31-1214uv16	-0.602	-5.88379	4.67979	0.999894	ns
1214uv33-1214uv16	21.578	16.2962	26.8598	0	***
1214uv62-1214uv16	-0.443	-5.72479	4.83879	0.999987	ns
PP08-1214uv16	-0.401	-5.68279	4.88079	0.999993	ns
PP08uv07-1214uv16	2.826	-2.45579	8.10779	0.597611	ns
PP08uv42-1214uv16	-0.498	-5.77979	4.78379	0.99997	ns
1214uv33-1214uv31	22.18	16.8982	27.4618	0	***
1214uv62-1214uv31	0.159	-5.12279	5.44079	1	ns
PP08-1214uv31	0.201	-5.08079	5.48279	1	ns
PP08uv07-1214uv31	3.428	-1.85379	8.70979	0.37621	ns
PP08uv42-1214uv31	0.104	-5.17779	5.38579	1	ns
1214uv62-1214uv33	-22.021	-27.3028	-16.7392	0	***
PP08-1214uv33	-21.979	-27.2608	-16.6972	0	***
PP08uv07-1214uv33	-18.752	-24.0338	-13.4702	0	***
PP08uv42-1214uv33	-22.076	-27.3578	-16.7942	0	***
PP08-1214uv62	0.042	-5.23979	5.32379	1	ns
PP08uv07-1214uv62	3.269	-2.01279	8.55079	0.430613	ns
PP08uv42-1214uv62	-0.055	-5.33679	5.22679	1	ns
PP08uv07-PP08	3.227	-2.05479	8.50879	0.445608	ns
PP08uv42-PP08	-0.097	-5.37879	5.18479	1	ns
PP08uv42-PP08uv07	-3.324	-8.60579	1.95779	0.411354	ns

## Sheet: Alcohols
Table S1f. Statistical analysis of total volatile alcohols prouced by different yeast strains.
Variance analysis results	Df	Sum Sq	Mean Sq	F value	Pr (>F)
Strain	7	171245	24464	102.5	4.32e-12	***
Residuals	16	3817	239
	1214	1214uv16	1214uv31	1214uv33	1214uv62	PP08	PP08uv07	PP08uv42
1214		***	ns	**	ns	ns	**	ns
1214uv16	***		***	***	***	***	***	***
1214uv31	ns	***		***	ns	ns	*	ns
1214uv33	**	***	***		ns	ns	***	***
1214uv62	ns	***	ns	ns		ns	***	*
PP08	ns	***	ns	ns	ns		***	*
PP08uv07	**	***	*	***	***	***		ns
PP08uv42	ns	***	ns	***	*	*	ns
	diff	lwr	upr	p
1214uv16-1214	235.143	191.482	278.804	0	***
1214uv31-1214	-8.873	-52.5339	34.7879	0.995636	ns
1214uv33-1214	67.289	23.6281	110.95	0.0013424	**
1214uv62-1214	23.772	-19.8889	67.4329	0.578228	ns
PP08-1214	26.721	-16.9399	70.3819	0.443625	ns
PP08uv07-1214	-61.909	-105.57	-18.2481	0.0030474	**
PP08uv42-1214	-22.423	-66.0839	21.2379	0.64176	ns
1214uv31-1214uv16	-244.016	-287.677	-200.355	0	***
1214uv33-1214uv16	-167.854	-211.515	-124.193	0	***
1214uv62-1214uv16	-211.371	-255.032	-167.71	0	***
PP08-1214uv16	-208.422	-252.083	-164.761	0	***
PP08uv07-1214uv16	-297.052	-340.713	-253.391	0	***
PP08uv42-1214uv16	-257.566	-301.227	-213.905	0	***
1214uv33-1214uv31	76.162	32.5011	119.823	0.0003596	***
1214uv62-1214uv31	32.645	-11.0159	76.3059	0.228998	ns
PP08-1214uv31	35.594	-8.06694	79.2549	0.156803	ns
PP08uv07-1214uv31	-53.036	-96.6969	-9.37506	0.0119919	*
PP08uv42-1214uv31	-13.55	-57.2109	30.1109	0.953439	ns
1214uv62-1214uv33	-43.517	-87.1779	0.143942	0.0510793	ns
PP08-1214uv33	-40.568	-84.2289	3.09294	0.0786148	ns
PP08uv07-1214uv33	-129.198	-172.859	-85.5371	5e-07	***
PP08uv42-1214uv33	-89.712	-133.373	-46.0511	5.35e-05	***
PP08-1214uv62	2.949	-40.7119	46.6099	0.999997	ns
PP08uv07-1214uv62	-85.681	-129.342	-42.0201	9.3e-05	***
PP08uv42-1214uv62	-46.195	-89.8559	-2.53406	0.0342023	*
PP08uv07-PP08	-88.63	-132.291	-44.9691	6.2e-05	***
PP08uv42-PP08	-49.144	-92.8049	-5.48306	0.0218328	*
PP08uv42-PP08uv07	39.486	-4.17494	83.1469	0.0917638	ns
