# Supplementary material for: Examination of internal metabolome and VOCs profile of brewery yeast and their mutants producing beer with improved aroma
Source: Sci Rep. 2024 Jun 25;14:14582. doi: 10.1038/s41598-024-64899-4 (PMC11199613; doi:10.1038/s41598-024-64899-4)
Supplement: Supplementary file 2 — Supplementary TableS2. [file 41598_2024_64899_MOESM2_ESM.xlsx]

## Sheet: Sumup
Table S2. Statistical analysis of VOCs prouced by different yeast strains.
No.	Compound	Brown-Forsythe test P value	ANOVA f value	P value
1	1-decanol	0.146	7.69	0.0004
2	2-ethyl hexan-1-ol	0.0306	134.1	<0.0001
3	2-methylpropyl acetate	0.5795	8.425	0.0002
4	2-phenylethyl acetate	0.2317	34.11	<0.0001
5	3-methylbutan-1-ol acetate	0.7807	15.33	<0.0001
6	Caryophyllene	0.0124	57.94	<0.0001
7	Ethyl butanoate	0.7728	3.712	0.0141
8	Ethyl decanoate	0.5349	25.15	<0.0001
9	Ethyl dodecanoate	0.6153	7.623	0.0004
10	Ethyl hexanoate	0.9351	7.877	0.0003
11	Ethyl octanoate	0.9948	22.02	<0.0001
12	Isopropyl myristate	0.282	6.433	0.001
13	Linalool	0.2221	4.144	0.0088
14	Nerolidol	0.0199	9.767	<0.0001
15	2-phenyl ethanol	0.8264	119	<0.0001

## Sheet: 2-phenyl ethanol
Table Analyzed	2-phenyl ethanol	Phenylethyl alcohol				1214	1214uv16	1214uv31	1214uv33	1214uv62	PP08	PP08uv07	PP08uv42
Data sets analyzed	A-H				1214		****	ns	***	ns	ns	**	ns
					1214uv16	****		****	****	****	****	****	****
ANOVA summary					1214uv31	ns	****		****	**	**	ns	ns
F	119				1214uv33	***	****	****		*	*	****	****
P value	<0.0001				1214uv62	ns	****	**	*		ns	****	*
P value summary	****				PP08	ns	****	**	*	ns		****	*
Significant diff. among means (P < 0.05)?	Yes				PP08uv07	**	****	ns	****	****	****		ns
R square	0.9812				PP08uv42	ns	****	ns	****	*	*	ns
Brown-Forsythe test
F (DFn	DFd)	0.4925 (7	16)
P value	0.8264
P value summary	ns
Are SDs significantly different (P < 0.05)?	No
Bartlett's test
Bartlett's statistic (corrected)
P value
P value summary
Are SDs significantly different (P < 0.05)?
ANOVA table	SS	DF	MS	F (DFn	DFd)	P value
Treatment (between columns)	178919	7	25560	F (7	16) = 119.0	P<0.0001
Residual (within columns)	3437	16	214.8
Total	182356	23
Data summary
Number of treatments (columns)	8
Number of values (total)	24
Number of families	1
Number of comparisons per family	28
Alpha	0.05
Tukey's multiple comparisons test	Mean Diff.	95.00% CI of diff.	Significant?	Summary	Adjusted P Value
1214 vs. 1214uv16	-234.6	-276.0 to -193.2	Yes	****	<0.0001	A-B
1214 vs. 1214uv31	29.77	-11.66 to 71.20	No	ns	0.2672	A-C
1214 vs. 1214uv33	-68.34	-109.8 to -26.91	Yes	***	0.0007	A-D
1214 vs. 1214uv62	-24.2	-65.63 to 17.23	No	ns	0.4979	A-E
1214 vs. WY08	-26.04	-67.47 to 15.39	No	ns	0.413	A-F
1214 vs. WY08uv07	64.05	22.62 to 105.5	Yes	**	0.0013	A-G
1214 vs. WY08uv42	24.29	-17.14 to 65.72	No	ns	0.4937	A-H
1214uv16 vs. 1214uv31	264.4	222.9 to 305.8	Yes	****	<0.0001	B-C
1214uv16 vs. 1214uv33	166.3	124.8 to 207.7	Yes	****	<0.0001	B-D
1214uv16 vs. 1214uv62	210.4	169.0 to 251.8	Yes	****	<0.0001	B-E
1214uv16 vs. WY08	208.6	167.1 to 250.0	Yes	****	<0.0001	B-F
1214uv16 vs. WY08uv07	298.6	257.2 to 340.1	Yes	****	<0.0001	B-G
1214uv16 vs. WY08uv42	258.9	217.4 to 300.3	Yes	****	<0.0001	B-H
1214uv31 vs. 1214uv33	-98.11	-139.5 to -56.68	Yes	****	<0.0001	C-D
1214uv31 vs. 1214uv62	-53.97	-95.40 to -12.54	Yes	**	0.0066	C-E
1214uv31 vs. WY08	-55.81	-97.24 to -14.38	Yes	**	0.0049	C-F
1214uv31 vs. WY08uv07	34.28	-7.148 to 75.71	No	ns	0.146	C-G
1214uv31 vs. WY08uv42	-5.483	-46.91 to 35.95	No	ns	0.9997	C-H
1214uv33 vs. 1214uv62	44.14	2.707 to 85.57	Yes	*	0.0326	D-E
1214uv33 vs. WY08	42.3	0.8688 to 83.73	Yes	*	0.0436	D-F
1214uv33 vs. WY08uv07	132.4	90.96 to 173.8	Yes	****	<0.0001	D-G
1214uv33 vs. WY08uv42	92.62	51.19 to 134.1	Yes	****	<0.0001	D-H
1214uv62 vs. WY08	-1.838	-43.27 to 39.59	No	ns	>0.9999	E-F
1214uv62 vs. WY08uv07	88.25	46.82 to 129.7	Yes	****	<0.0001	E-G
1214uv62 vs. WY08uv42	48.49	7.055 to 89.92	Yes	*	0.0162	E-H
WY08 vs. WY08uv07	90.09	48.66 to 131.5	Yes	****	<0.0001	F-G
WY08 vs. WY08uv42	50.32	8.893 to 91.76	Yes	*	0.012	F-H
WY08uv07 vs. WY08uv42	-39.77	-81.20 to 1.665	No	ns	0.0647	G-H
Test details	Mean 1	Mean 2	Mean Diff.	SE of diff.	n1	n2	q	DF
1214 vs. 1214uv16	113.1	347.7	-234.6	11.97	3	3	27.72	16
1214 vs. 1214uv31	113.1	83.35	29.77	11.97	3	3	3.518	16
1214 vs. 1214uv33	113.1	181.5	-68.34	11.97	3	3	8.076	16
1214 vs. 1214uv62	113.1	137.3	-24.2	11.97	3	3	2.86	16
1214 vs. WY08	113.1	139.2	-26.04	11.97	3	3	3.077	16
1214 vs. WY08uv07	113.1	49.07	64.05	11.97	3	3	7.57	16
1214 vs. WY08uv42	113.1	88.83	24.29	11.97	3	3	2.87	16
1214uv16 vs. 1214uv31	347.7	83.35	264.4	11.97	3	3	31.24	16
1214uv16 vs. 1214uv33	347.7	181.5	166.3	11.97	3	3	19.65	16
1214uv16 vs. 1214uv62	347.7	137.3	210.4	11.97	3	3	24.86	16
1214uv16 vs. WY08	347.7	139.2	208.6	11.97	3	3	24.65	16
1214uv16 vs. WY08uv07	347.7	49.07	298.6	11.97	3	3	35.29	16
1214uv16 vs. WY08uv42	347.7	88.83	258.9	11.97	3	3	30.59	16
1214uv31 vs. 1214uv33	83.35	181.5	-98.11	11.97	3	3	11.59	16
1214uv31 vs. 1214uv62	83.35	137.3	-53.97	11.97	3	3	6.378	16
1214uv31 vs. WY08	83.35	139.2	-55.81	11.97	3	3	6.595	16
1214uv31 vs. WY08uv07	83.35	49.07	34.28	11.97	3	3	4.051	16
1214uv31 vs. WY08uv42	83.35	88.83	-5.483	11.97	3	3	0.648	16
1214uv33 vs. 1214uv62	181.5	137.3	44.14	11.97	3	3	5.216	16
1214uv33 vs. WY08	181.5	139.2	42.3	11.97	3	3	4.999	16
1214uv33 vs. WY08uv07	181.5	49.07	132.4	11.97	3	3	15.65	16
1214uv33 vs. WY08uv42	181.5	88.83	92.62	11.97	3	3	10.95	16
1214uv62 vs. WY08	137.3	139.2	-1.838	11.97	3	3	0.2172	16
1214uv62 vs. WY08uv07	137.3	49.07	88.25	11.97	3	3	10.43	16
1214uv62 vs. WY08uv42	137.3	88.83	48.49	11.97	3	3	5.73	16
WY08 vs. WY08uv07	139.2	49.07	90.09	11.97	3	3	10.65	16
WY08 vs. WY08uv42	139.2	88.83	50.32	11.97	3	3	5.947	16
WY08uv07 vs. WY08uv42	49.07	88.83	-39.77	11.97	3	3	4.699	16

## Sheet: Nerolidol
Table Analyzed	Nerolidol					1214	1214uv16	1214uv31	1214uv33	1214uv62	PP08	PP08uv07	PP08uv42
Data sets analyzed	A-H				1214		ns	ns	ns	ns	ns	**	ns
					1214uv16	ns		ns	ns	ns	ns	ns	ns
ANOVA summary					1214uv31	ns	ns		ns	ns	ns	***	ns
F	9.767				1214uv33	ns	ns	ns		ns	ns	***	ns
P value	<0.0001				1214uv62	ns	ns	ns	ns		ns	***	ns
P value summary	****				PP08	ns	ns	ns	ns	ns		***	ns
Significant diff. among means (P < 0.05)?	Yes				PP08uv07	**	ns	***	***	***	***		***
R square	0.8104				PP08uv42	ns	ns	ns	ns	ns	ns	***
Brown-Forsythe test
F (DFn	DFd)	3.414 (7	16)
P value	0.0199
P value summary	*
Are SDs significantly different (P < 0.05)?	Yes
Bartlett's test
Bartlett's statistic (corrected)
P value
P value summary
Are SDs significantly different (P < 0.05)?
ANOVA table	SS	DF	MS	F (DFn	DFd)	P value
Treatment (between columns)	1.739	7	0.2485	F (7	16) = 9.767	P<0.0001
Residual (within columns)	0.4071	16	0.02544
Total	2.147	23
Data summary
Number of treatments (columns)	8
Number of values (total)	24
Number of families	1
Number of comparisons per family	28
Alpha	0.05
Tukey's multiple comparisons test	Mean Diff.	95.00% CI of diff.	Significant?	Summary	Adjusted P Value
1214 vs. 1214uv16	-0.145	-0.5959 to 0.3059	No	ns	0.9445	A-B
1214 vs. 1214uv31	0.221	-0.2299 to 0.6719	No	ns	0.6893	A-C
1214 vs. 1214uv33	0.221	-0.2299 to 0.6719	No	ns	0.6893	A-D
1214 vs. 1214uv62	0.221	-0.2299 to 0.6719	No	ns	0.6893	A-E
1214 vs. WY08	0.221	-0.2299 to 0.6719	No	ns	0.6893	A-F
1214 vs. WY08uv07	-0.577	-1.028 to -0.1261	Yes	**	0.0077	A-G
1214 vs. WY08uv42	0.221	-0.2299 to 0.6719	No	ns	0.6893	A-H
1214uv16 vs. 1214uv31	0.366	-0.08491 to 0.8169	No	ns	0.16	B-C
1214uv16 vs. 1214uv33	0.366	-0.08491 to 0.8169	No	ns	0.16	B-D
1214uv16 vs. 1214uv62	0.366	-0.08491 to 0.8169	No	ns	0.16	B-E
1214uv16 vs. WY08	0.366	-0.08491 to 0.8169	No	ns	0.16	B-F
1214uv16 vs. WY08uv07	-0.432	-0.8829 to 0.01891	No	ns	0.0655	B-G
1214uv16 vs. WY08uv42	0.366	-0.08491 to 0.8169	No	ns	0.16	B-H
1214uv31 vs. 1214uv33	0	-0.4509 to 0.4509	No	ns	>0.9999	C-D
1214uv31 vs. 1214uv62	0	-0.4509 to 0.4509	No	ns	>0.9999	C-E
1214uv31 vs. WY08	0	-0.4509 to 0.4509	No	ns	>0.9999	C-F
1214uv31 vs. WY08uv07	-0.798	-1.249 to -0.3471	Yes	***	0.0003	C-G
1214uv31 vs. WY08uv42	0	-0.4509 to 0.4509	No	ns	>0.9999	C-H
1214uv33 vs. 1214uv62	0	-0.4509 to 0.4509	No	ns	>0.9999	D-E
1214uv33 vs. WY08	0	-0.4509 to 0.4509	No	ns	>0.9999	D-F
1214uv33 vs. WY08uv07	-0.798	-1.249 to -0.3471	Yes	***	0.0003	D-G
1214uv33 vs. WY08uv42	0	-0.4509 to 0.4509	No	ns	>0.9999	D-H
1214uv62 vs. WY08	0	-0.4509 to 0.4509	No	ns	>0.9999	E-F
1214uv62 vs. WY08uv07	-0.798	-1.249 to -0.3471	Yes	***	0.0003	E-G
1214uv62 vs. WY08uv42	0	-0.4509 to 0.4509	No	ns	>0.9999	E-H
WY08 vs. WY08uv07	-0.798	-1.249 to -0.3471	Yes	***	0.0003	F-G
WY08 vs. WY08uv42	0	-0.4509 to 0.4509	No	ns	>0.9999	F-H
WY08uv07 vs. WY08uv42	0.798	0.3471 to 1.249	Yes	***	0.0003	G-H
Test details	Mean 1	Mean 2	Mean Diff.	SE of diff.	n1	n2	q	DF
1214 vs. 1214uv16	0.221	0.366	-0.145	0.1302	3	3	1.574	16
1214 vs. 1214uv31	0.221	0	0.221	0.1302	3	3	2.4	16
1214 vs. 1214uv33	0.221	0	0.221	0.1302	3	3	2.4	16
1214 vs. 1214uv62	0.221	0	0.221	0.1302	3	3	2.4	16
1214 vs. WY08	0.221	0	0.221	0.1302	3	3	2.4	16
1214 vs. WY08uv07	0.221	0.798	-0.577	0.1302	3	3	6.265	16
1214 vs. WY08uv42	0.221	0	0.221	0.1302	3	3	2.4	16
1214uv16 vs. 1214uv31	0.366	0	0.366	0.1302	3	3	3.974	16
1214uv16 vs. 1214uv33	0.366	0	0.366	0.1302	3	3	3.974	16
1214uv16 vs. 1214uv62	0.366	0	0.366	0.1302	3	3	3.974	16
1214uv16 vs. WY08	0.366	0	0.366	0.1302	3	3	3.974	16
1214uv16 vs. WY08uv07	0.366	0.798	-0.432	0.1302	3	3	4.691	16
1214uv16 vs. WY08uv42	0.366	0	0.366	0.1302	3	3	3.974	16
1214uv31 vs. 1214uv33	0	0	0	0.1302	3	3	0	16
1214uv31 vs. 1214uv62	0	0	0	0.1302	3	3	0	16
1214uv31 vs. WY08	0	0	0	0.1302	3	3	0	16
1214uv31 vs. WY08uv07	0	0.798	-0.798	0.1302	3	3	8.665	16
1214uv31 vs. WY08uv42	0	0	0	0.1302	3	3	0	16
1214uv33 vs. 1214uv62	0	0	0	0.1302	3	3	0	16
1214uv33 vs. WY08	0	0	0	0.1302	3	3	0	16
1214uv33 vs. WY08uv07	0	0.798	-0.798	0.1302	3	3	8.665	16
1214uv33 vs. WY08uv42	0	0	0	0.1302	3	3	0	16
1214uv62 vs. WY08	0	0	0	0.1302	3	3	0	16
1214uv62 vs. WY08uv07	0	0.798	-0.798	0.1302	3	3	8.665	16
1214uv62 vs. WY08uv42	0	0	0	0.1302	3	3	0	16
WY08 vs. WY08uv07	0	0.798	-0.798	0.1302	3	3	8.665	16
WY08 vs. WY08uv42	0	0	0	0.1302	3	3	0	16
WY08uv07 vs. WY08uv42	0.798	0	0.798	0.1302	3	3	8.665	16

## Sheet: Linalool
Table Analyzed	Linalool					1214	1214uv16	1214uv31	1214uv33	1214uv62	PP08	PP08uv07	PP08uv42
Data sets analyzed	A-H				1214		ns	ns	ns	ns	ns	ns	ns
					1214uv16	ns		ns	ns	ns	ns	ns	ns
ANOVA summary					1214uv31	ns	ns		ns	ns	ns	*	ns
F	4.144				1214uv33	ns	ns	ns		ns	ns	**	ns
P value	0.0088				1214uv62	ns	ns	ns	ns		ns	*	ns
P value summary	**				PP08	ns	ns	ns	ns	ns		ns	ns
Significant diff. among means (P < 0.05)?	Yes				PP08uv07	ns	ns	*	**	*	ns		ns
R square	0.6445				PP08uv42	ns	ns	ns	ns	ns	ns	ns
Brown-Forsythe test
F (DFn	DFd)	1.545 (7	16)
P value	0.2221
P value summary	ns
Are SDs significantly different (P < 0.05)?	No
Bartlett's test
Bartlett's statistic (corrected)
P value
P value summary
Are SDs significantly different (P < 0.05)?
ANOVA table	SS	DF	MS	F (DFn	DFd)	P value
Treatment (between columns)	0.5315	7	0.07593	F (7	16) = 4.144	P=0.0088
Residual (within columns)	0.2931	16	0.01832
Total	0.8247	23
Data summary
Number of treatments (columns)	8
Number of values (total)	24
Number of families	1
Number of comparisons per family	28
Alpha	0.05
Tukey's multiple comparisons test	Mean Diff.	95.00% CI of diff.	Significant?	Summary	Adjusted P Value
1214 vs. 1214uv16	-0.115	-0.4976 to 0.2676	No	ns	0.9604	A-B
1214 vs. 1214uv31	0.121	-0.2616 to 0.5036	No	ns	0.9489	A-C
1214 vs. 1214uv33	0.221	-0.1616 to 0.6036	No	ns	0.5109	A-D
1214 vs. 1214uv62	0.117	-0.2656 to 0.4996	No	ns	0.9568	A-E
1214 vs. WY08	-0.08	-0.4626 to 0.3026	No	ns	0.9948	A-F
1214 vs. WY08uv07	-0.283	-0.6656 to 0.09963	No	ns	0.2391	A-G
1214 vs. WY08uv42	0.017	-0.3656 to 0.3996	No	ns	>0.9999	A-H
1214uv16 vs. 1214uv31	0.236	-0.1466 to 0.6186	No	ns	0.4346	B-C
1214uv16 vs. 1214uv33	0.336	-0.04663 to 0.7186	No	ns	0.1078	B-D
1214uv16 vs. 1214uv62	0.232	-0.1506 to 0.6146	No	ns	0.4545	B-E
1214uv16 vs. WY08	0.035	-0.3476 to 0.4176	No	ns	>0.9999	B-F
1214uv16 vs. WY08uv07	-0.168	-0.5506 to 0.2146	No	ns	0.7867	B-G
1214uv16 vs. WY08uv42	0.132	-0.2506 to 0.5146	No	ns	0.9222	B-H
1214uv31 vs. 1214uv33	0.1	-0.2826 to 0.4826	No	ns	0.9812	C-D
1214uv31 vs. 1214uv62	-0.004	-0.3866 to 0.3786	No	ns	>0.9999	C-E
1214uv31 vs. WY08	-0.201	-0.5836 to 0.1816	No	ns	0.6177	C-F
1214uv31 vs. WY08uv07	-0.404	-0.7866 to -0.02137	Yes	*	0.0347	C-G
1214uv31 vs. WY08uv42	-0.104	-0.4866 to 0.2786	No	ns	0.9767	C-H
1214uv33 vs. 1214uv62	-0.104	-0.4866 to 0.2786	No	ns	0.9767	D-E
1214uv33 vs. WY08	-0.301	-0.6836 to 0.08163	No	ns	0.1847	D-F
1214uv33 vs. WY08uv07	-0.504	-0.8866 to -0.1214	Yes	**	0.006	D-G
1214uv33 vs. WY08uv42	-0.204	-0.5866 to 0.1786	No	ns	0.6015	D-H
1214uv62 vs. WY08	-0.197	-0.5796 to 0.1856	No	ns	0.6391	E-F
1214uv62 vs. WY08uv07	-0.4	-0.7826 to -0.01737	Yes	*	0.0372	E-G
1214uv62 vs. WY08uv42	-0.1	-0.4826 to 0.2826	No	ns	0.9812	E-H
WY08 vs. WY08uv07	-0.203	-0.5856 to 0.1796	No	ns	0.6069	F-G
WY08 vs. WY08uv42	0.097	-0.2856 to 0.4796	No	ns	0.9841	F-H
WY08uv07 vs. WY08uv42	0.3	-0.08263 to 0.6826	No	ns	0.1874	G-H
Test details	Mean 1	Mean 2	Mean Diff.	SE of diff.	n1	n2	q	DF
1214 vs. 1214uv16	0.221	0.336	-0.115	0.1105	3	3	1.472	16
1214 vs. 1214uv31	0.221	0.1	0.121	0.1105	3	3	1.548	16
1214 vs. 1214uv33	0.221	0	0.221	0.1105	3	3	2.828	16
1214 vs. 1214uv62	0.221	0.104	0.117	0.1105	3	3	1.497	16
1214 vs. WY08	0.221	0.301	-0.08	0.1105	3	3	1.024	16
1214 vs. WY08uv07	0.221	0.504	-0.283	0.1105	3	3	3.621	16
1214 vs. WY08uv42	0.221	0.204	0.017	0.1105	3	3	0.2175	16
1214uv16 vs. 1214uv31	0.336	0.1	0.236	0.1105	3	3	3.02	16
1214uv16 vs. 1214uv33	0.336	0	0.336	0.1105	3	3	4.3	16
1214uv16 vs. 1214uv62	0.336	0.104	0.232	0.1105	3	3	2.969	16
1214uv16 vs. WY08	0.336	0.301	0.035	0.1105	3	3	0.4479	16
1214uv16 vs. WY08uv07	0.336	0.504	-0.168	0.1105	3	3	2.15	16
1214uv16 vs. WY08uv42	0.336	0.204	0.132	0.1105	3	3	1.689	16
1214uv31 vs. 1214uv33	0.1	0	0.1	0.1105	3	3	1.28	16
1214uv31 vs. 1214uv62	0.1	0.104	-0.004	0.1105	3	3	0.05118	16
1214uv31 vs. WY08	0.1	0.301	-0.201	0.1105	3	3	2.572	16
1214uv31 vs. WY08uv07	0.1	0.504	-0.404	0.1105	3	3	5.17	16
1214uv31 vs. WY08uv42	0.1	0.204	-0.104	0.1105	3	3	1.331	16
1214uv33 vs. 1214uv62	0	0.104	-0.104	0.1105	3	3	1.331	16
1214uv33 vs. WY08	0	0.301	-0.301	0.1105	3	3	3.852	16
1214uv33 vs. WY08uv07	0	0.504	-0.504	0.1105	3	3	6.449	16
1214uv33 vs. WY08uv42	0	0.204	-0.204	0.1105	3	3	2.61	16
1214uv62 vs. WY08	0.104	0.301	-0.197	0.1105	3	3	2.521	16
1214uv62 vs. WY08uv07	0.104	0.504	-0.4	0.1105	3	3	5.118	16
1214uv62 vs. WY08uv42	0.104	0.204	-0.1	0.1105	3	3	1.28	16
WY08 vs. WY08uv07	0.301	0.504	-0.203	0.1105	3	3	2.598	16
WY08 vs. WY08uv42	0.301	0.204	0.097	0.1105	3	3	1.241	16
WY08uv07 vs. WY08uv42	0.504	0.204	0.3	0.1105	3	3	3.839	16

## Sheet: Isopropyl myristate
Table Analyzed	Isopropyl myristate					1214	1214uv16	1214uv31	1214uv33	1214uv62	PP08	PP08uv07	PP08uv42
Data sets analyzed	A-H				1214		ns	ns	ns	ns	ns	*	ns
					1214uv16	ns		ns	ns	ns	ns	ns	ns
ANOVA summary					1214uv31	ns	ns		ns	ns	ns	*	ns
F	6.433				1214uv33	ns	ns	ns		ns	**	**	ns
P value	0.001				1214uv62	ns	ns	ns	ns		*	**	ns
P value summary	**				PP08	ns	ns	ns	**	*		ns	ns
Significant diff. among means (P < 0.05)?	Yes				PP08uv07	*	ns	*	**	**	ns		ns
R square	0.7379				PP08uv42	ns	ns	ns	ns	ns	ns	ns
Brown-Forsythe test
F (DFn	DFd)	1.373 (7	16)
P value	0.282
P value summary	ns
Are SDs significantly different (P < 0.05)?	No
Bartlett's test
Bartlett's statistic (corrected)
P value
P value summary
Are SDs significantly different (P < 0.05)?
ANOVA table	SS	DF	MS	F (DFn	DFd)	P value
Treatment (between columns)	12.55	7	1.792	F (7	16) = 6.433	P=0.0010
Residual (within columns)	4.457	16	0.2786
Total	17	23
Data summary
Number of treatments (columns)	8
Number of values (total)	24
Number of families	1
Number of comparisons per family	28
Alpha	0.05
Tukey's multiple comparisons test	Mean Diff.	95.00% CI of diff.	Significant?	Summary	Adjusted P Value
1214 vs. 1214uv16	-0.515	-2.007 to 0.9771	No	ns	0.9221	A-B
1214 vs. 1214uv31	0.065	-1.427 to 1.557	No	ns	>0.9999	A-C
1214 vs. 1214uv33	0.662	-0.8301 to 2.154	No	ns	0.7784	A-D
1214 vs. 1214uv62	0.248	-1.244 to 1.740	No	ns	0.9987	A-E
1214 vs. WY08	-1.296	-2.788 to 0.1961	No	ns	0.1143	A-F
1214 vs. WY08uv07	-1.607	-3.099 to -0.1149	Yes	*	0.0302	A-G
1214 vs. WY08uv42	-0.411	-1.903 to 1.081	No	ns	0.975	A-H
1214uv16 vs. 1214uv31	0.58	-0.9121 to 2.072	No	ns	0.868	B-C
1214uv16 vs. 1214uv33	1.177	-0.3151 to 2.669	No	ns	0.1824	B-D
1214uv16 vs. 1214uv62	0.763	-0.7291 to 2.255	No	ns	0.6463	B-E
1214uv16 vs. WY08	-0.781	-2.273 to 0.7111	No	ns	0.6215	B-F
1214uv16 vs. WY08uv07	-1.092	-2.584 to 0.4001	No	ns	0.2492	B-G
1214uv16 vs. WY08uv42	0.104	-1.388 to 1.596	No	ns	>0.9999	B-H
1214uv31 vs. 1214uv33	0.597	-0.8951 to 2.089	No	ns	0.8512	C-D
1214uv31 vs. 1214uv62	0.183	-1.309 to 1.675	No	ns	0.9998	C-E
1214uv31 vs. WY08	-1.361	-2.853 to 0.1311	No	ns	0.0874	C-F
1214uv31 vs. WY08uv07	-1.672	-3.164 to -0.1799	Yes	*	0.0226	C-G
1214uv31 vs. WY08uv42	-0.476	-1.968 to 1.016	No	ns	0.9466	C-H
1214uv33 vs. 1214uv62	-0.414	-1.906 to 1.078	No	ns	0.974	D-E
1214uv33 vs. WY08	-1.958	-3.450 to -0.4659	Yes	**	0.0062	D-F
1214uv33 vs. WY08uv07	-2.269	-3.761 to -0.7769	Yes	**	0.0015	D-G
1214uv33 vs. WY08uv42	-1.073	-2.565 to 0.4191	No	ns	0.2664	D-H
1214uv62 vs. WY08	-1.544	-3.036 to -0.05195	Yes	*	0.0398	E-F
1214uv62 vs. WY08uv07	-1.855	-3.347 to -0.3629	Yes	**	0.0099	E-G
1214uv62 vs. WY08uv42	-0.659	-2.151 to 0.8331	No	ns	0.782	E-H
WY08 vs. WY08uv07	-0.311	-1.803 to 1.181	No	ns	0.9949	F-G
WY08 vs. WY08uv42	0.885	-0.6071 to 2.377	No	ns	0.48	F-H
WY08uv07 vs. WY08uv42	1.196	-0.2961 to 2.688	No	ns	0.1696	G-H
Test details	Mean 1	Mean 2	Mean Diff.	SE of diff.	n1	n2	q	DF
1214 vs. 1214uv16	0.662	1.177	-0.515	0.431	3	3	1.69	16
1214 vs. 1214uv31	0.662	0.597	0.065	0.431	3	3	0.2133	16
1214 vs. 1214uv33	0.662	0	0.662	0.431	3	3	2.172	16
1214 vs. 1214uv62	0.662	0.414	0.248	0.431	3	3	0.8138	16
1214 vs. WY08	0.662	1.958	-1.296	0.431	3	3	4.253	16
1214 vs. WY08uv07	0.662	2.269	-1.607	0.431	3	3	5.273	16
1214 vs. WY08uv42	0.662	1.073	-0.411	0.431	3	3	1.349	16
1214uv16 vs. 1214uv31	1.177	0.597	0.58	0.431	3	3	1.903	16
1214uv16 vs. 1214uv33	1.177	0	1.177	0.431	3	3	3.862	16
1214uv16 vs. 1214uv62	1.177	0.414	0.763	0.431	3	3	2.504	16
1214uv16 vs. WY08	1.177	1.958	-0.781	0.431	3	3	2.563	16
1214uv16 vs. WY08uv07	1.177	2.269	-1.092	0.431	3	3	3.583	16
1214uv16 vs. WY08uv42	1.177	1.073	0.104	0.431	3	3	0.3413	16
1214uv31 vs. 1214uv33	0.597	0	0.597	0.431	3	3	1.959	16
1214uv31 vs. 1214uv62	0.597	0.414	0.183	0.431	3	3	0.6005	16
1214uv31 vs. WY08	0.597	1.958	-1.361	0.431	3	3	4.466	16
1214uv31 vs. WY08uv07	0.597	2.269	-1.672	0.431	3	3	5.487	16
1214uv31 vs. WY08uv42	0.597	1.073	-0.476	0.431	3	3	1.562	16
1214uv33 vs. 1214uv62	0	0.414	-0.414	0.431	3	3	1.359	16
1214uv33 vs. WY08	0	1.958	-1.958	0.431	3	3	6.425	16
1214uv33 vs. WY08uv07	0	2.269	-2.269	0.431	3	3	7.446	16
1214uv33 vs. WY08uv42	0	1.073	-1.073	0.431	3	3	3.521	16
1214uv62 vs. WY08	0.414	1.958	-1.544	0.431	3	3	5.067	16
1214uv62 vs. WY08uv07	0.414	2.269	-1.855	0.431	3	3	6.087	16
1214uv62 vs. WY08uv42	0.414	1.073	-0.659	0.431	3	3	2.163	16
WY08 vs. WY08uv07	1.958	2.269	-0.311	0.431	3	3	1.021	16
WY08 vs. WY08uv42	1.958	1.073	0.885	0.431	3	3	2.904	16
WY08uv07 vs. WY08uv42	2.269	1.073	1.196	0.431	3	3	3.925	16

## Sheet: Ethyl butanoate
					1214	1214uv16	1214uv31	1214uv33	1214uv62	PP08	PP08uv07	PP08uv42
Table Analyzed	Ethyl butanoate			1214		ns	ns	ns	ns	ns	*	ns
Data sets analyzed	A-H			1214uv16	ns		ns	ns	ns	ns	ns	ns
				1214uv31	ns	ns		ns	ns	ns	ns	ns
ANOVA summary				1214uv33	ns	ns	ns		ns	ns	*	ns
F	3.712			1214uv62	ns	ns	ns	ns		ns	ns	ns
P value	0.0141			PP08	ns	ns	ns	ns	ns		*	ns
P value summary	*			PP08uv07	*	ns	ns	*	ns	*		ns
Significant diff. among means (P < 0.05)?	Yes			PP08uv42	ns	ns	ns	ns	ns	ns	ns
R square	0.6189
Brown-Forsythe test
F (DFn	DFd)	0.5660 (7	16)
P value	0.7728
P value summary	ns
Are SDs significantly different (P < 0.05)?	No
Bartlett's test
Bartlett's statistic (corrected)
P value
P value summary
Are SDs significantly different (P < 0.05)?
ANOVA table	SS	DF	MS	F (DFn	DFd)	P value
Treatment (between columns)	2.739	7	0.3913	F (7	16) = 3.712	P=0.0141
Residual (within columns)	1.686	16	0.1054
Total	4.425	23
Data summary
Number of treatments (columns)	8
Number of values (total)	24
Number of families	1
Number of comparisons per family	28
Alpha	0.05
Tukey's multiple comparisons test	Mean Diff.	95.00% CI of diff.	Significant?	Summary	Adjusted P Value
1214 vs. 1214uv16	0.511	-0.4067 to 1.429	No	ns	0.5529	A-B
1214 vs. 1214uv31	0.323	-0.5947 to 1.241	No	ns	0.9147	A-C
1214 vs. 1214uv33	0.069	-0.8487 to 0.9867	No	ns	>0.9999	A-D
1214 vs. 1214uv62	0.44	-0.4777 to 1.358	No	ns	0.7105	A-E
1214 vs. WY08	0.138	-0.7797 to 1.056	No	ns	0.9993	A-F
1214 vs. WY08uv07	1.1	0.1823 to 2.018	Yes	*	0.0134	A-G
1214 vs. WY08uv42	0.655	-0.2627 to 1.573	No	ns	0.274	A-H
1214uv16 vs. 1214uv31	-0.188	-1.106 to 0.7297	No	ns	0.9954	B-C
1214uv16 vs. 1214uv33	-0.442	-1.360 to 0.4757	No	ns	0.7062	B-D
1214uv16 vs. 1214uv62	-0.071	-0.9887 to 0.8467	No	ns	>0.9999	B-E
1214uv16 vs. WY08	-0.373	-1.291 to 0.5447	No	ns	0.8415	B-F
1214uv16 vs. WY08uv07	0.589	-0.3287 to 1.507	No	ns	0.3888	B-G
1214uv16 vs. WY08uv42	0.144	-0.7737 to 1.062	No	ns	0.9991	B-H
1214uv31 vs. 1214uv33	-0.254	-1.172 to 0.6637	No	ns	0.9743	C-D
1214uv31 vs. 1214uv62	0.117	-0.8007 to 1.035	No	ns	0.9998	C-E
1214uv31 vs. WY08	-0.185	-1.103 to 0.7327	No	ns	0.9958	C-F
1214uv31 vs. WY08uv07	0.777	-0.1407 to 1.695	No	ns	0.1303	C-G
1214uv31 vs. WY08uv42	0.332	-0.5857 to 1.250	No	ns	0.9034	C-H
1214uv33 vs. 1214uv62	0.371	-0.5467 to 1.289	No	ns	0.8449	D-E
1214uv33 vs. WY08	0.069	-0.8487 to 0.9867	No	ns	>0.9999	D-F
1214uv33 vs. WY08uv07	1.031	0.1133 to 1.949	Yes	*	0.0221	D-G
1214uv33 vs. WY08uv42	0.586	-0.3317 to 1.504	No	ns	0.3947	D-H
1214uv62 vs. WY08	-0.302	-1.220 to 0.6157	No	ns	0.9378	E-F
1214uv62 vs. WY08uv07	0.66	-0.2577 to 1.578	No	ns	0.2663	E-G
1214uv62 vs. WY08uv42	0.215	-0.7027 to 1.133	No	ns	0.9899	E-H
WY08 vs. WY08uv07	0.962	0.04431 to 1.880	Yes	*	0.0365	F-G
WY08 vs. WY08uv42	0.517	-0.4007 to 1.435	No	ns	0.5396	F-H
WY08uv07 vs. WY08uv42	-0.445	-1.363 to 0.4727	No	ns	0.6997	G-H
Test details	Mean 1	Mean 2	Mean Diff.	SE of diff.	n1	n2	q	DF
1214 vs. 1214uv16	1.268	0.757	0.511	0.2651	3	3	2.726	16
1214 vs. 1214uv31	1.268	0.945	0.323	0.2651	3	3	1.723	16
1214 vs. 1214uv33	1.268	1.199	0.069	0.2651	3	3	0.3681	16
1214 vs. 1214uv62	1.268	0.828	0.44	0.2651	3	3	2.348	16
1214 vs. WY08	1.268	1.13	0.138	0.2651	3	3	0.7363	16
1214 vs. WY08uv07	1.268	0.168	1.1	0.2651	3	3	5.869	16
1214 vs. WY08uv42	1.268	0.613	0.655	0.2651	3	3	3.495	16
1214uv16 vs. 1214uv31	0.757	0.945	-0.188	0.2651	3	3	1.003	16
1214uv16 vs. 1214uv33	0.757	1.199	-0.442	0.2651	3	3	2.358	16
1214uv16 vs. 1214uv62	0.757	0.828	-0.071	0.2651	3	3	0.3788	16
1214uv16 vs. WY08	0.757	1.13	-0.373	0.2651	3	3	1.99	16
1214uv16 vs. WY08uv07	0.757	0.168	0.589	0.2651	3	3	3.143	16
1214uv16 vs. WY08uv42	0.757	0.613	0.144	0.2651	3	3	0.7683	16
1214uv31 vs. 1214uv33	0.945	1.199	-0.254	0.2651	3	3	1.355	16
1214uv31 vs. 1214uv62	0.945	0.828	0.117	0.2651	3	3	0.6242	16
1214uv31 vs. WY08	0.945	1.13	-0.185	0.2651	3	3	0.987	16
1214uv31 vs. WY08uv07	0.945	0.168	0.777	0.2651	3	3	4.146	16
1214uv31 vs. WY08uv42	0.945	0.613	0.332	0.2651	3	3	1.771	16
1214uv33 vs. 1214uv62	1.199	0.828	0.371	0.2651	3	3	1.979	16
1214uv33 vs. WY08	1.199	1.13	0.069	0.2651	3	3	0.3681	16
1214uv33 vs. WY08uv07	1.199	0.168	1.031	0.2651	3	3	5.501	16
1214uv33 vs. WY08uv42	1.199	0.613	0.586	0.2651	3	3	3.127	16
1214uv62 vs. WY08	0.828	1.13	-0.302	0.2651	3	3	1.611	16
1214uv62 vs. WY08uv07	0.828	0.168	0.66	0.2651	3	3	3.521	16
1214uv62 vs. WY08uv42	0.828	0.613	0.215	0.2651	3	3	1.147	16
WY08 vs. WY08uv07	1.13	0.168	0.962	0.2651	3	3	5.133	16
WY08 vs. WY08uv42	1.13	0.613	0.517	0.2651	3	3	2.758	16
WY08uv07 vs. WY08uv42	0.168	0.613	-0.445	0.2651	3	3	2.374	16

## Sheet: Ethyl hexanoate
					Tukey's multiple comparisons test
Table Analyzed	Ethyl hexanoate					1214	1214uv16	1214uv31	1214uv33	1214uv62	PP08	PP08uv07	PP08uv42
Data sets analyzed	A-H				1214		ns	ns	ns	*	ns	**	*
					1214uv16	ns		ns	ns	ns	ns	**	*
ANOVA summary					1214uv31	ns	ns		ns	ns	ns	ns	ns
F	7.877				1214uv33	ns	ns	ns		ns	ns	*	ns
P value	0.0003				1214uv62	*	ns	ns	ns		ns	ns	ns
P value summary	***				PP08	ns	ns	ns	ns	ns		**	*
Significant diff. among means (P < 0.05)?	Yes				PP08uv07	**	**	ns	*	ns	**		ns
R square	0.7751				PP08uv42	*	*	ns	ns	ns	*	ns
Brown-Forsythe test
F (DFn	DFd)	0.3176 (7	16)
P value	0.9351
P value summary	ns
Are SDs significantly different (P < 0.05)?	No
Bartlett's test
Bartlett's statistic (corrected)
P value
P value summary
Are SDs significantly different (P < 0.05)?
ANOVA table	SS	DF	MS	F (DFn	DFd)	P value
Treatment (between columns)	1634	7	233.5	F (7	16) = 7.877	P=0.0003
Residual (within columns)	474.3	16	29.64
Total	2109	23
Data summary
Number of treatments (columns)	8
Number of values (total)	24
Number of families	1
Number of comparisons per family	28
Alpha	0.05
Tukey's multiple comparisons test	Mean Diff.	95.00% CI of diff.	Significant?	Summary	Adjusted P Value
1214 vs. 1214uv16	1.753	-13.64 to 17.14	No	ns	0.9999	A-B
1214 vs. 1214uv31	14.98	-0.4138 to 30.37	No	ns	0.0595	A-C
1214 vs. 1214uv33	6.254	-9.137 to 21.64	No	ns	0.8416	A-D
1214 vs. 1214uv62	15.53	0.1362 to 30.92	Yes	*	0.0472	A-E
1214 vs. WY08	1.245	-14.15 to 16.64	No	ns	>0.9999	A-F
1214 vs. WY08uv07	22.83	7.435 to 38.22	Yes	**	0.002	A-G
1214 vs. WY08uv42	18.15	2.755 to 33.54	Yes	*	0.0153	A-H
1214uv16 vs. 1214uv31	13.22	-2.167 to 28.61	No	ns	0.1209	B-C
1214uv16 vs. 1214uv33	4.501	-10.89 to 19.89	No	ns	0.9656	B-D
1214uv16 vs. 1214uv62	13.77	-1.617 to 29.16	No	ns	0.0973	B-E
1214uv16 vs. WY08	-0.508	-15.90 to 14.88	No	ns	>0.9999	B-F
1214uv16 vs. WY08uv07	21.07	5.682 to 36.46	Yes	**	0.0042	B-G
1214uv16 vs. WY08uv42	16.39	1.002 to 31.78	Yes	*	0.0326	B-H
1214uv31 vs. 1214uv33	-8.723	-24.11 to 6.668	No	ns	0.5327	C-D
1214uv31 vs. 1214uv62	0.55	-14.84 to 15.94	No	ns	>0.9999	C-E
1214uv31 vs. WY08	-13.73	-29.12 to 1.659	No	ns	0.0989	C-F
1214uv31 vs. WY08uv07	7.849	-7.542 to 23.24	No	ns	0.6491	C-G
1214uv31 vs. WY08uv42	3.169	-12.22 to 18.56	No	ns	0.9953	C-H
1214uv33 vs. 1214uv62	9.273	-6.118 to 24.66	No	ns	0.4618	D-E
1214uv33 vs. WY08	-5.009	-20.40 to 10.38	No	ns	0.9411	D-F
1214uv33 vs. WY08uv07	16.57	1.181 to 31.96	Yes	*	0.0302	D-G
1214uv33 vs. WY08uv42	11.89	-3.499 to 27.28	No	ns	0.1997	D-H
1214uv62 vs. WY08	-14.28	-29.67 to 1.109	No	ns	0.0792	E-F
1214uv62 vs. WY08uv07	7.299	-8.092 to 22.69	No	ns	0.7208	E-G
1214uv62 vs. WY08uv42	2.619	-12.77 to 18.01	No	ns	0.9985	E-H
WY08 vs. WY08uv07	21.58	6.190 to 36.97	Yes	**	0.0034	F-G
WY08 vs. WY08uv42	16.9	1.510 to 32.29	Yes	*	0.0262	F-H
WY08uv07 vs. WY08uv42	-4.68	-20.07 to 10.71	No	ns	0.958	G-H
Test details	Mean 1	Mean 2	Mean Diff.	SE of diff.	n1	n2	q	DF
1214 vs. 1214uv16	32.19	30.44	1.753	4.445	3	3	0.5577	16
1214 vs. 1214uv31	32.19	17.22	14.98	4.445	3	3	4.765	16
1214 vs. 1214uv33	32.19	25.94	6.254	4.445	3	3	1.99	16
1214 vs. 1214uv62	32.19	16.67	15.53	4.445	3	3	4.94	16
1214 vs. WY08	32.19	30.95	1.245	4.445	3	3	0.3961	16
1214 vs. WY08uv07	32.19	9.368	22.83	4.445	3	3	7.262	16
1214 vs. WY08uv42	32.19	14.05	18.15	4.445	3	3	5.773	16
1214uv16 vs. 1214uv31	30.44	17.22	13.22	4.445	3	3	4.207	16
1214uv16 vs. 1214uv33	30.44	25.94	4.501	4.445	3	3	1.432	16
1214uv16 vs. 1214uv62	30.44	16.67	13.77	4.445	3	3	4.382	16
1214uv16 vs. WY08	30.44	30.95	-0.508	4.445	3	3	0.1616	16
1214uv16 vs. WY08uv07	30.44	9.368	21.07	4.445	3	3	6.704	16
1214uv16 vs. WY08uv42	30.44	14.05	16.39	4.445	3	3	5.215	16
1214uv31 vs. 1214uv33	17.22	25.94	-8.723	4.445	3	3	2.775	16
1214uv31 vs. 1214uv62	17.22	16.67	0.55	4.445	3	3	0.175	16
1214uv31 vs. WY08	17.22	30.95	-13.73	4.445	3	3	4.369	16
1214uv31 vs. WY08uv07	17.22	9.368	7.849	4.445	3	3	2.497	16
1214uv31 vs. WY08uv42	17.22	14.05	3.169	4.445	3	3	1.008	16
1214uv33 vs. 1214uv62	25.94	16.67	9.273	4.445	3	3	2.95	16
1214uv33 vs. WY08	25.94	30.95	-5.009	4.445	3	3	1.593	16
1214uv33 vs. WY08uv07	25.94	9.368	16.57	4.445	3	3	5.272	16
1214uv33 vs. WY08uv42	25.94	14.05	11.89	4.445	3	3	3.783	16
1214uv62 vs. WY08	16.67	30.95	-14.28	4.445	3	3	4.543	16
1214uv62 vs. WY08uv07	16.67	9.368	7.299	4.445	3	3	2.322	16
1214uv62 vs. WY08uv42	16.67	14.05	2.619	4.445	3	3	0.8332	16
WY08 vs. WY08uv07	30.95	9.368	21.58	4.445	3	3	6.865	16
WY08 vs. WY08uv42	30.95	14.05	16.9	4.445	3	3	5.377	16
WY08uv07 vs. WY08uv42	9.368	14.05	-4.68	4.445	3	3	1.489	16

## Sheet: Ethyl octanoate
Table Analyzed	Ethyl octanoate					1214	1214uv16	1214uv31	1214uv33	1214uv62	PP08	PP08uv07	PP08uv42
Data sets analyzed	A-H				1214		ns	ns	ns	ns	***	*	ns
					1214uv16	ns		*	ns	***	ns	****	ns
ANOVA summary					1214uv31	ns	*		ns	ns	****	*	ns
F	22.02				1214uv33	ns	ns	ns		**	**	***	ns
P value	<0.0001				1214uv62	ns	***	ns	**		****	ns	*
P value summary	****				PP08	***	ns	****	**	****		****	**
Significant diff. among means (P < 0.05)?	Yes				PP08uv07	*	****	*	***	ns	****		**
R square	0.906				PP08uv42	ns	ns	ns	ns	*	**	**
Brown-Forsythe test
F (DFn	DFd)	0.1282 (7	16)
P value	0.9948
P value summary	ns
Are SDs significantly different (P < 0.05)?	No
Bartlett's test
Bartlett's statistic (corrected)
P value
P value summary
Are SDs significantly different (P < 0.05)?
ANOVA table	SS	DF	MS	F (DFn	DFd)	P value
Treatment (between columns)	7581	7	1083	F (7	16) = 22.02	P<0.0001
Residual (within columns)	787	16	49.19
Total	8368	23
Data summary
Number of treatments (columns)	8
Number of values (total)	24
Number of families	1
Number of comparisons per family	28
Alpha	0.05
Tukey's multiple comparisons test	Mean Diff.	95.00% CI of diff.	Significant?	Summary	Adjusted P Value
1214 vs. 1214uv16	-18.37	-38.20 to 1.454	No	ns	0.0799	A-B
1214 vs. 1214uv31	2.818	-17.01 to 22.64	No	ns	0.9995	A-C
1214 vs. 1214uv33	-11.33	-31.16 to 8.496	No	ns	0.5232	A-D
1214 vs. 1214uv62	14.63	-5.196 to 34.46	No	ns	0.2413	A-E
1214 vs. WY08	-37.33	-57.15 to -17.50	Yes	***	0.0002	A-F
1214 vs. WY08uv07	23.02	3.192 to 42.84	Yes	*	0.0172	A-G
1214 vs. WY08uv42	-8.18	-28.01 to 11.65	No	ns	0.8317	A-H
1214uv16 vs. 1214uv31	21.19	1.364 to 41.02	Yes	*	0.0319	B-C
1214uv16 vs. 1214uv33	7.042	-12.78 to 26.87	No	ns	0.9111	B-D
1214uv16 vs. 1214uv62	33	13.18 to 52.83	Yes	***	0.0006	B-E
1214uv16 vs. WY08	-18.96	-38.78 to 0.8700	No	ns	0.0663	B-F
1214uv16 vs. WY08uv07	41.39	21.56 to 61.22	Yes	****	<0.0001	B-G
1214uv16 vs. WY08uv42	10.19	-9.634 to 30.02	No	ns	0.6407	B-H
1214uv31 vs. 1214uv33	-14.15	-33.97 to 5.678	No	ns	0.2742	C-D
1214uv31 vs. 1214uv62	11.81	-8.014 to 31.64	No	ns	0.4749	C-E
1214uv31 vs. WY08	-40.15	-59.97 to -20.32	Yes	****	<0.0001	C-F
1214uv31 vs. WY08uv07	20.2	0.3740 to 40.03	Yes	*	0.0442	C-G
1214uv31 vs. WY08uv42	-11	-30.82 to 8.828	No	ns	0.5572	C-H
1214uv33 vs. 1214uv62	25.96	6.134 to 45.79	Yes	**	0.0063	D-E
1214uv33 vs. WY08	-26	-45.82 to -6.172	Yes	**	0.0062	D-F
1214uv33 vs. WY08uv07	34.35	14.52 to 54.17	Yes	***	0.0004	D-G
1214uv33 vs. WY08uv42	3.15	-16.68 to 22.98	No	ns	0.9991	D-H
1214uv62 vs. WY08	-51.96	-71.78 to -32.13	Yes	****	<0.0001	E-F
1214uv62 vs. WY08uv07	8.388	-11.44 to 28.21	No	ns	0.8144	E-G
1214uv62 vs. WY08uv42	-22.81	-42.64 to -2.984	Yes	*	0.0185	E-H
WY08 vs. WY08uv07	60.35	40.52 to 80.17	Yes	****	<0.0001	F-G
WY08 vs. WY08uv42	29.15	9.322 to 48.97	Yes	**	0.0021	F-H
WY08uv07 vs. WY08uv42	-31.2	-51.02 to -11.37	Yes	**	0.0011	G-H
Test details	Mean 1	Mean 2	Mean Diff.	SE of diff.	n1	n2	q	DF
1214 vs. 1214uv16	43.77	62.14	-18.37	5.727	3	3	4.537	16
1214 vs. 1214uv31	43.77	40.95	2.818	5.727	3	3	0.6959	16
1214 vs. 1214uv33	43.77	55.1	-11.33	5.727	3	3	2.798	16
1214 vs. 1214uv62	43.77	29.14	14.63	5.727	3	3	3.613	16
1214 vs. WY08	43.77	81.1	-37.33	5.727	3	3	9.218	16
1214 vs. WY08uv07	43.77	20.75	23.02	5.727	3	3	5.685	16
1214 vs. WY08uv42	43.77	51.95	-8.18	5.727	3	3	2.02	16
1214uv16 vs. 1214uv31	62.14	40.95	21.19	5.727	3	3	5.233	16
1214uv16 vs. 1214uv33	62.14	55.1	7.042	5.727	3	3	1.739	16
1214uv16 vs. 1214uv62	62.14	29.14	33	5.727	3	3	8.15	16
1214uv16 vs. WY08	62.14	81.1	-18.96	5.727	3	3	4.681	16
1214uv16 vs. WY08uv07	62.14	20.75	41.39	5.727	3	3	10.22	16
1214uv16 vs. WY08uv42	62.14	51.95	10.19	5.727	3	3	2.517	16
1214uv31 vs. 1214uv33	40.95	55.1	-14.15	5.727	3	3	3.494	16
1214uv31 vs. 1214uv62	40.95	29.14	11.81	5.727	3	3	2.917	16
1214uv31 vs. WY08	40.95	81.1	-40.15	5.727	3	3	9.914	16
1214uv31 vs. WY08uv07	40.95	20.75	20.2	5.727	3	3	4.989	16
1214uv31 vs. WY08uv42	40.95	51.95	-11	5.727	3	3	2.716	16
1214uv33 vs. 1214uv62	55.1	29.14	25.96	5.727	3	3	6.411	16
1214uv33 vs. WY08	55.1	81.1	-26	5.727	3	3	6.42	16
1214uv33 vs. WY08uv07	55.1	20.75	34.35	5.727	3	3	8.483	16
1214uv33 vs. WY08uv42	55.1	51.95	3.15	5.727	3	3	0.7779	16
1214uv62 vs. WY08	29.14	81.1	-51.96	5.727	3	3	12.83	16
1214uv62 vs. WY08uv07	29.14	20.75	8.388	5.727	3	3	2.071	16
1214uv62 vs. WY08uv42	29.14	51.95	-22.81	5.727	3	3	5.633	16
WY08 vs. WY08uv07	81.1	20.75	60.35	5.727	3	3	14.9	16
WY08 vs. WY08uv42	81.1	51.95	29.15	5.727	3	3	7.198	16
WY08uv07 vs. WY08uv42	20.75	51.95	-31.2	5.727	3	3	7.705	16

## Sheet: Ethyl decanoate
					Tukey's multiple comparisons test
Table Analyzed	Ethyl decanoate					1214	1214uv16	1214uv31	1214uv33	1214uv62	PP08	PP08uv07	PP08uv42
Data sets analyzed	A-H				1214		ns	ns	****	ns	**	ns	ns
					1214uv16	ns		ns	***	*	ns	**	ns
ANOVA summary					1214uv31	ns	ns		****	ns	**	ns	ns
F	25.15				1214uv33	****	***	****		****	*	****	****
P value	<0.0001				1214uv62	ns	*	ns	****		**	ns	ns
P value summary	****				PP08	**	ns	**	*	**		****	ns
Significant diff. among means (P < 0.05)?	Yes				PP08uv07	ns	**	ns	****	ns	****		ns
R square	0.9167				PP08uv42	ns	ns	ns	****	ns	ns	ns
Brown-Forsythe test
F (DFn	DFd)	0.8924 (7	16)
P value	0.5349
P value summary	ns
Are SDs significantly different (P < 0.05)?	No
Bartlett's test
Bartlett's statistic (corrected)
P value
P value summary
Are SDs significantly different (P < 0.05)?
ANOVA table	SS	DF	MS	F (DFn	DFd)	P value
Treatment (between columns)	7989	7	1141	F (7	16) = 25.15	P<0.0001
Residual (within columns)	726.1	16	45.38
Total	8715	23
Data summary
Number of treatments (columns)	8
Number of values (total)	24
Number of families	1
Number of comparisons per family	28
Alpha	0.05
Tukey's multiple comparisons test	Mean Diff.	95.00% CI of diff.	Significant?	Summary	Adjusted P Value
1214 vs. 1214uv16	-13.24	-32.28 to 5.808	No	ns	0.3013	A-B
1214 vs. 1214uv31	2.716	-16.33 to 21.76	No	ns	0.9995	A-C
1214 vs. 1214uv33	-47.3	-66.34 to -28.26	Yes	****	<0.0001	A-D
1214 vs. 1214uv62	6.102	-12.94 to 25.15	No	ns	0.9454	A-E
1214 vs. WY08	-23.97	-43.01 to -4.926	Yes	**	0.0089	A-F
1214 vs. WY08uv07	13.3	-5.744 to 32.34	No	ns	0.2963	A-G
1214 vs. WY08uv42	-5.463	-24.51 to 13.58	No	ns	0.9689	A-H
1214uv16 vs. 1214uv31	15.95	-3.092 to 35.00	No	ns	0.1375	B-C
1214uv16 vs. 1214uv33	-34.07	-53.11 to -15.02	Yes	***	0.0003	B-D
1214uv16 vs. 1214uv62	19.34	0.2943 to 38.38	Yes	*	0.0452	B-E
1214uv16 vs. WY08	-10.73	-29.78 to 8.310	No	ns	0.539	B-F
1214uv16 vs. WY08uv07	26.54	7.492 to 45.58	Yes	**	0.0036	B-G
1214uv16 vs. WY08uv42	7.773	-11.27 to 26.82	No	ns	0.8388	B-H
1214uv31 vs. 1214uv33	-50.02	-69.06 to -30.97	Yes	****	<0.0001	C-D
1214uv31 vs. 1214uv62	3.386	-15.66 to 22.43	No	ns	0.9981	C-E
1214uv31 vs. WY08	-26.69	-45.73 to -7.642	Yes	**	0.0034	C-F
1214uv31 vs. WY08uv07	10.58	-8.460 to 29.63	No	ns	0.5551	C-G
1214uv31 vs. WY08uv42	-8.179	-27.22 to 10.86	No	ns	0.8035	C-H
1214uv33 vs. 1214uv62	53.4	34.36 to 72.45	Yes	****	<0.0001	D-E
1214uv33 vs. WY08	23.33	4.287 to 42.37	Yes	*	0.0112	D-F
1214uv33 vs. WY08uv07	60.6	41.56 to 79.64	Yes	****	<0.0001	D-G
1214uv33 vs. WY08uv42	41.84	22.79 to 60.88	Yes	****	<0.0001	D-H
1214uv62 vs. WY08	-30.07	-49.12 to -11.03	Yes	**	0.001	E-F
1214uv62 vs. WY08uv07	7.198	-11.85 to 26.24	No	ns	0.8828	E-G
1214uv62 vs. WY08uv42	-11.57	-30.61 to 7.479	No	ns	0.4526	E-H
WY08 vs. WY08uv07	37.27	18.23 to 56.31	Yes	****	<0.0001	F-G
WY08 vs. WY08uv42	18.51	-0.5367 to 37.55	No	ns	0.06	F-H
WY08uv07 vs. WY08uv42	-18.76	-37.81 to 0.2807	No	ns	0.055	G-H
Test details	Mean 1	Mean 2	Mean Diff.	SE of diff.	n1	n2	q	DF
1214 vs. 1214uv16	20.23	33.47	-13.24	5.501	3	3	3.403	16
1214 vs. 1214uv31	20.23	17.52	2.716	5.501	3	3	0.6983	16
1214 vs. 1214uv33	20.23	67.53	-47.3	5.501	3	3	12.16	16
1214 vs. 1214uv62	20.23	14.13	6.102	5.501	3	3	1.569	16
1214 vs. WY08	20.23	44.2	-23.97	5.501	3	3	6.163	16
1214 vs. WY08uv07	20.23	6.932	13.3	5.501	3	3	3.419	16
1214 vs. WY08uv42	20.23	25.7	-5.463	5.501	3	3	1.405	16
1214uv16 vs. 1214uv31	33.47	17.52	15.95	5.501	3	3	4.101	16
1214uv16 vs. 1214uv33	33.47	67.53	-34.07	5.501	3	3	8.758	16
1214uv16 vs. 1214uv62	33.47	14.13	19.34	5.501	3	3	4.972	16
1214uv16 vs. WY08	33.47	44.2	-10.73	5.501	3	3	2.76	16
1214uv16 vs. WY08uv07	33.47	6.932	26.54	5.501	3	3	6.823	16
1214uv16 vs. WY08uv42	33.47	25.7	7.773	5.501	3	3	1.998	16
1214uv31 vs. 1214uv33	17.52	67.53	-50.02	5.501	3	3	12.86	16
1214uv31 vs. 1214uv62	17.52	14.13	3.386	5.501	3	3	0.8706	16
1214uv31 vs. WY08	17.52	44.2	-26.69	5.501	3	3	6.861	16
1214uv31 vs. WY08uv07	17.52	6.932	10.58	5.501	3	3	2.721	16
1214uv31 vs. WY08uv42	17.52	25.7	-8.179	5.501	3	3	2.103	16
1214uv33 vs. 1214uv62	67.53	14.13	53.4	5.501	3	3	13.73	16
1214uv33 vs. WY08	67.53	44.2	23.33	5.501	3	3	5.999	16
1214uv33 vs. WY08uv07	67.53	6.932	60.6	5.501	3	3	15.58	16
1214uv33 vs. WY08uv42	67.53	25.7	41.84	5.501	3	3	10.76	16
1214uv62 vs. WY08	14.13	44.2	-30.07	5.501	3	3	7.732	16
1214uv62 vs. WY08uv07	14.13	6.932	7.198	5.501	3	3	1.851	16
1214uv62 vs. WY08uv42	14.13	25.7	-11.57	5.501	3	3	2.973	16
WY08 vs. WY08uv07	44.2	6.932	37.27	5.501	3	3	9.582	16
WY08 vs. WY08uv42	44.2	25.7	18.51	5.501	3	3	4.758	16
WY08uv07 vs. WY08uv42	6.932	25.7	-18.76	5.501	3	3	4.824	16

## Sheet: Ethyl dodecanoate
					Tukey's multiple comparisons test
Table Analyzed	Ethyl dodecanoate					1214	1214uv16	1214uv31	1214uv33	1214uv62	PP08	PP08uv07	PP08uv42
Data sets analyzed	A-H				1214		ns	ns	ns	ns	ns	*	ns
					1214uv16	ns		ns	ns	ns	ns	**	ns
ANOVA summary					1214uv31	ns	ns		ns	ns	*	ns	ns
F	7.623				1214uv33	ns	ns	ns		ns	*	ns	ns
P value	0.0004				1214uv62	ns	ns	ns	ns		*	ns	ns
P value summary	***				PP08	ns	ns	*	*	*		***	**
Significant diff. among means (P < 0.05)?	Yes				PP08uv07	*	**	ns	ns	ns	***		ns
R square	0.7693				PP08uv42	ns	ns	ns	ns	ns	**	ns
Brown-Forsythe test
F (DFn	DFd)	0.7772 (7	16)
P value	0.6153
P value summary	ns
Are SDs significantly different (P < 0.05)?	No
Bartlett's test
Bartlett's statistic (corrected)
P value
P value summary
Are SDs significantly different (P < 0.05)?
ANOVA table	SS	DF	MS	F (DFn	DFd)	P value
Treatment (between columns)	401.4	7	57.35	F (7	16) = 7.623	P=0.0004
Residual (within columns)	120.4	16	7.523
Total	521.8	23
Data summary
Number of treatments (columns)	8
Number of values (total)	24
Number of families	1
Number of comparisons per family	28
Alpha	0.05
Tukey's multiple comparisons test	Mean Diff.	95.00% CI of diff.	Significant?	Summary	Adjusted P Value
1214 vs. 1214uv16	-0.434	-8.188 to 7.320	No	ns	>0.9999	A-B
1214 vs. 1214uv31	4.629	-3.125 to 12.38	No	ns	0.4725	A-C
1214 vs. 1214uv33	3.239	-4.515 to 10.99	No	ns	0.8233	A-D
1214 vs. 1214uv62	3.918	-3.836 to 11.67	No	ns	0.6586	A-E
1214 vs. WY08	-4.687	-12.44 to 3.067	No	ns	0.458	A-F
1214 vs. WY08uv07	9.364	1.610 to 17.12	Yes	*	0.0126	A-G
1214 vs. WY08uv42	6.204	-1.550 to 13.96	No	ns	0.1711	A-H
1214uv16 vs. 1214uv31	5.063	-2.691 to 12.82	No	ns	0.3694	B-C
1214uv16 vs. 1214uv33	3.673	-4.081 to 11.43	No	ns	0.7218	B-D
1214uv16 vs. 1214uv62	4.352	-3.402 to 12.11	No	ns	0.5438	B-E
1214uv16 vs. WY08	-4.253	-12.01 to 3.501	No	ns	0.5699	B-F
1214uv16 vs. WY08uv07	9.798	2.044 to 17.55	Yes	**	0.0086	B-G
1214uv16 vs. WY08uv42	6.638	-1.116 to 14.39	No	ns	0.1232	B-H
1214uv31 vs. 1214uv33	-1.39	-9.144 to 6.364	No	ns	0.998	C-D
1214uv31 vs. 1214uv62	-0.711	-8.465 to 7.043	No	ns	>0.9999	C-E
1214uv31 vs. WY08	-9.316	-17.07 to -1.562	Yes	*	0.0131	C-F
1214uv31 vs. WY08uv07	4.735	-3.019 to 12.49	No	ns	0.4462	C-G
1214uv31 vs. WY08uv42	1.575	-6.179 to 9.329	No	ns	0.9956	C-H
1214uv33 vs. 1214uv62	0.679	-7.075 to 8.433	No	ns	>0.9999	D-E
1214uv33 vs. WY08	-7.926	-15.68 to -0.1723	Yes	*	0.0433	D-F
1214uv33 vs. WY08uv07	6.125	-1.629 to 13.88	No	ns	0.1813	D-G
1214uv33 vs. WY08uv42	2.965	-4.789 to 10.72	No	ns	0.8768	D-H
1214uv62 vs. WY08	-8.605	-16.36 to -0.8513	Yes	*	0.0243	E-F
1214uv62 vs. WY08uv07	5.446	-2.308 to 13.20	No	ns	0.2904	E-G
1214uv62 vs. WY08uv42	2.286	-5.468 to 10.04	No	ns	0.9642	E-H
WY08 vs. WY08uv07	14.05	6.297 to 21.80	Yes	***	0.0002	F-G
WY08 vs. WY08uv42	10.89	3.137 to 18.64	Yes	**	0.0033	F-H
WY08uv07 vs. WY08uv42	-3.16	-10.91 to 4.594	No	ns	0.8397	G-H
Test details	Mean 1	Mean 2	Mean Diff.	SE of diff.	n1	n2	q	DF
1214 vs. 1214uv16	10.75	11.18	-0.434	2.24	3	3	0.2741	16
1214 vs. 1214uv31	10.75	6.121	4.629	2.24	3	3	2.923	16
1214 vs. 1214uv33	10.75	7.511	3.239	2.24	3	3	2.045	16
1214 vs. 1214uv62	10.75	6.832	3.918	2.24	3	3	2.474	16
1214 vs. WY08	10.75	15.44	-4.687	2.24	3	3	2.96	16
1214 vs. WY08uv07	10.75	1.386	9.364	2.24	3	3	5.913	16
1214 vs. WY08uv42	10.75	4.546	6.204	2.24	3	3	3.918	16
1214uv16 vs. 1214uv31	11.18	6.121	5.063	2.24	3	3	3.197	16
1214uv16 vs. 1214uv33	11.18	7.511	3.673	2.24	3	3	2.319	16
1214uv16 vs. 1214uv62	11.18	6.832	4.352	2.24	3	3	2.748	16
1214uv16 vs. WY08	11.18	15.44	-4.253	2.24	3	3	2.686	16
1214uv16 vs. WY08uv07	11.18	1.386	9.798	2.24	3	3	6.187	16
1214uv16 vs. WY08uv42	11.18	4.546	6.638	2.24	3	3	4.192	16
1214uv31 vs. 1214uv33	6.121	7.511	-1.39	2.24	3	3	0.8777	16
1214uv31 vs. 1214uv62	6.121	6.832	-0.711	2.24	3	3	0.449	16
1214uv31 vs. WY08	6.121	15.44	-9.316	2.24	3	3	5.883	16
1214uv31 vs. WY08uv07	6.121	1.386	4.735	2.24	3	3	2.99	16
1214uv31 vs. WY08uv42	6.121	4.546	1.575	2.24	3	3	0.9946	16
1214uv33 vs. 1214uv62	7.511	6.832	0.679	2.24	3	3	0.4288	16
1214uv33 vs. WY08	7.511	15.44	-7.926	2.24	3	3	5.005	16
1214uv33 vs. WY08uv07	7.511	1.386	6.125	2.24	3	3	3.868	16
1214uv33 vs. WY08uv42	7.511	4.546	2.965	2.24	3	3	1.872	16
1214uv62 vs. WY08	6.832	15.44	-8.605	2.24	3	3	5.434	16
1214uv62 vs. WY08uv07	6.832	1.386	5.446	2.24	3	3	3.439	16
1214uv62 vs. WY08uv42	6.832	4.546	2.286	2.24	3	3	1.444	16
WY08 vs. WY08uv07	15.44	1.386	14.05	2.24	3	3	8.873	16
WY08 vs. WY08uv42	15.44	4.546	10.89	2.24	3	3	6.877	16
WY08uv07 vs. WY08uv42	1.386	4.546	-3.16	2.24	3	3	1.995	16

[truncated: 6 more sheets: Caryophyllene, 3-methylbutan-1-ol acetate, 2-phenylethyl acetate, 2-methylpropyl acetate, 2-ethyl hexan-1-ol, 1-decanol]
