# Supplementary material for: Examination of internal metabolome and VOCs profile of brewery yeast and their mutants producing beer with improved aroma
Source: Sci Rep. 2024 Jun 25;14:14582. doi: 10.1038/s41598-024-64899-4 (PMC11199613; doi:10.1038/s41598-024-64899-4)
Supplement: Supplementary file 3 — Supplementary Table S3. [file 41598_2024_64899_MOESM3_ESM.xlsx]

## Sheet: Arkusz1
Table S3. 1H NMR signal assignments.
L.p.	Metabolite	Chemical shift [ppm]	KEGG number
1	Isoleucine	0.927 (t)	C00407
2	Leucine	0.955 (t)	C00123
3	Valine	1.030 (d)	C00183
4	3-hydroxyisobutyrate	1.050 (d)	C06001
5	Ethanol	1.173 (t)	C00469
6	Lactate	1.319 (d)	C00186
7	Alanine	1.469 (d)	C00041
8	Lysine	1.718 (m)	C00047
9	Acetate	1.908 (s)	C00033
10	Glutamate	2.322 (m)	C00025
11	Pyruvate	2.364 (s)	C00022
12	Succinate	2.392 (s)	C00042
13	Glutamine	2.422 (m)	C00064
14	Aspartate	2.634 (m)	C00049
15	Sarcosine	2.744 (s)	C00213
16	Asparagine	2.853 (dd)	C00152
17	Methanol	3.351 (s)	C00132
18	Trehalose	3.444 (t)	C01083
19	Glycerol	3.542 (q)	C00116
20	Glycine	3.552 (s)	C00037
21	Serine	3.982 (dd)	C00065
22	Proline	4.121 (dd)	C00148
23	Glucose	4.640 (d)	C00031
24	Fumarate	6.508 (s)	C00122
25	Histidine	7.090 (s)	C00388
26	Tyrosine	7.178 (t)	C00082
27	Phenylalanine	7.417 (m)	C00079
28	Formate	8.442 (s)	C00058
29	ATP	8.512 (s)	C00002
30	AMP	8.581 (s)	C00020
31	NADP+	9.283 (s)	C00006
32	NAD+	9.321 (s)	C00003
