# Supplementary material for: Examination of internal metabolome and VOCs profile of brewery yeast and their mutants producing beer with improved aroma
Source: Sci Rep. 2024 Jun 25;14:14582. doi: 10.1038/s41598-024-64899-4 (PMC11199613; doi:10.1038/s41598-024-64899-4)
Supplement: Supplementary file 4 — Supplementary Tables S4 and S5. [file 41598_2024_64899_MOESM4_ESM.xlsx]

## Sheet: Table_S4
Table S4. Statistical analysis of intacellular metabolites prouced by yeast derived from strain 1214.
No.	Metabolite	Bartlett's test P value	Test type	P value
1	Isoleucine	0.555727	Anova	0.0118838
2	Sarcosine	0.241626	Anova	0.0400252
3	Methanol	0.214668	Anova	0.055992
4	Leucine	0.0659631	Anova	0.0700069
5	Glycerol	0.442612	Anova	0.075568
6	Acetate	0.353639	Anova	0.147724
7	Pyruvate	0.0736106	Anova	0.229609
8	Asparagine	0.378498	Anova	0.27164
9	NADP	0.673723	Anova	0.277469
10	3-hydroxyisobutyrate	0.297892	Anova	0.278475
11	Glutamine	0.956195	Anova	0.307946
12	Proline	0.598532	Anova	0.34329
13	Succinate	0.579216	Anova	0.344264
14	Phenylalanine	0.482742	Anova	0.405134
15	Glucose	0.386658	Anova	0.512755
16	Glycine	0.994954	Anova	0.529759
17	Tyrosine	0.434306	Anova	0.652659
18	Aspartate	0.6781	Anova	0.656157
19	Lysine	0.715208	Anova	0.771493
20	Glutamate	0.867477	Anova	0.810684
21	AMP	0.29687	Anova	0.888397
22	NAD	0.887621	Anova	0.968954
23	Alanine	0.0441058	Kruskal-Wallis	0.00241988
24	Trehalose	0.0134926	Kruskal-Wallis	0.00942867
25	ATP	0.0114675	Kruskal-Wallis	0.0167229
26	Fumarate	0.00759337	Kruskal-Wallis	0.0195837
27	Serine	0	Kruskal-Wallis	0.0378803
28	Valine	0.0288185	Kruskal-Wallis	0.0505757
29	Histidine	0.0207684	Kruskal-Wallis	0.0669216
30	Lactate	0	Kruskal-Wallis	0.124076
31	Ethanol	0.00453577	Kruskal-Wallis	0.185191
32	Formate	0.0475532	Kruskal-Wallis	0.195775

## Sheet: Table_S5
Table S5. Pairweise test results for intacellular metabolites in yeast derived from strain 1214.
No.	Metabolite	Average concentrations for individual yeast strains						Pairwise test p-values										Results order and grouping*
		1 (1214)	2 (1214uv16)	3 (1214uv31)	4( 1214uv33)	5 (1214uv62)	Test type	1 vs 2	1 vs 3	1 vs 4	1 vs 5	2 vs 3	2 vs 4	2 vs 5	3 vs 4	3 vs 5	4 vs 5
1	Isoleucine	0.2252	0.2372	0.2572	0.2328	0.2718	HSD Tukeya	0.888483	0.146654	0.976779	0.0154215	0.56091	0.997057	0.101728	0.370976	0.798867	0.052566	(53241)
2	Sarcosine	0.053	0.0564	0.0574	0.042	0.0826	HSD Tukeya	0.998479	0.995859	0.88801	0.140085	0.999988	0.752987	0.228103	0.705797	0.260653	0.0223615	(53214)
3	Alanine	5.0068	3.97	3.812	3.71175	7.4108	Wilcoxon	0.0453515	0.0453515	0.031746	0.031746	0.904762	0.904762	0.031746	0.904762	0.031746	0.031746	5>1>243
4	Trehalose	5.546	5.519	3.67125	4.7438	4.2524	Wilcoxon	0.84127	0.0529101	0.136054	0.111111	0.0529101	0.0793651	0.136054	0.0529101	0.811287	0.525794	(12453)
5	ATP	0.0552	0.01075	0.0414	0.014	0.062	Wilcoxon	0.15873	0.750502	0.15511	0.84127	0.193457	0.811287	0.0793651	0.193457	0.442177	0.0793651	(51342)
6	Fumarate	0.3098	0.2118	0.1634	0.1666	0.1978	Wilcoxon	0.111111	0.111111	0.111111	0.111111	0.684524	0.235397	1	0.749151	0.298129	0.111111	(12543)
7	Serine	0.8918	0.8872	0.67425	0.8444	0.9126	Wilcoxon	1	0.0396825	0.912698	0.934744	0.0396825	0.84127	0.934744	0.0396825	0.0396825	0.934744	5124>3
* In series in parenthesis clear subgroup separation was not possible.
