# Supplementary material for: Examination of internal metabolome and VOCs profile of brewery yeast and their mutants producing beer with improved aroma
Source: Sci Rep. 2024 Jun 25;14:14582. doi: 10.1038/s41598-024-64899-4 (PMC11199613; doi:10.1038/s41598-024-64899-4)
Supplement: Supplementary file 5 — Supplementary Tables S6 and S7. [file 41598_2024_64899_MOESM5_ESM.xlsx]

## Sheet: Table S6
Table S6. Statistical analysis of intacellular metabolites prouced by yeast derived from strain PP08.
No.	Metabolite	Bartlett's test P value	Test type	P value
1	Alanine	0.445715	Anova	7.8034e-05
2	Glutamate	0.0870275	Anova	0.000304106
3	3-hydroxyisobutyrate	0.730954	Anova	0.000317771
4	Lysine	0.549127	Anova	0.000991222
5	Histidine	0.0634906	Anova	0.00165737
6	Leucine	0.848501	Anova	0.0019564
7	Trehalose	0.729939	Anova	0.00219961
8	Pyruvate	0.303961	Anova	0.0237431
9	Glycine	0.412585	Anova	0.0347161
10	AMP	0.862659	Anova	0.0395712
11	Acetate	0.274479	Anova	0.0655225
12	Asparagine	0.35595	Anova	0.082456
13	Glutamine	0.878872	Anova	0.114282
14	Glycerol	0.308096	Anova	0.158027
15	NAD	0.0722826	Anova	0.248892
16	Ethanol	0.132786	Anova	0.279154
17	Tyrosine	0.249817	Anova	0.469266
18	Serine	0.15301	Anova	0.586611
19	Methanol	0.387044	Anova	0.708442
20	NADP	0.0925139	Anova	0.720097
21	Phenylalanine	0.501115	Anova	0.828906
22	Glucose	0.932673	Anova	0.853636
23	ATP	0.56181	Anova	0.867148
24	Valine	0.00616855	Kruskal-Wallis	0.00603608
25	Fumarate	0.00138041	Kruskal-Wallis	0.00645751
26	Proline	0	Kruskal-Wallis	0.00805527
27	Succinate	0.00371013	Kruskal-Wallis	0.00904174
28	Sarcosine	0.0105234	Kruskal-Wallis	0.0109924
29	Lactate	0.0196806	Kruskal-Wallis	0.315733
30	Aspartate	0.0258996	Kruskal-Wallis	0.362144
31	Isoleucine	0.0270554	Kruskal-Wallis	0.379083
32	Formate	0.0225032	Kruskal-Wallis	0.740329

## Sheet: Table S7
Table S7. Pairweise test results for intacellular metabolites in yeast derived from strain PP08.
No.	Metabolite	Average concentrations of metabolite for individual yeast strain				Pairwise test p-values
		1 (PP08)	2 (PP08uv07)	3 (PP08uv42)	Test type	1 vs 2	1 vs 3	2 vs 3	Results order and grouping*
1	Alanine	2.964	4.7636	2.0874	HSD Tukeya	0.002023	0.115335	6.44602e-05	2>13
2	Glutamate	8.4104	7.5382	11.213	HSD Tukeya	0.406475	0.00287241	0.000314939	3>12
3	3-hydroxyisobutyrate	0.35025	0.361	0.43725	HSD Tukeya	0.742144	0.000501934	0.000919881	3>12
4	Lysine	1.5288	1.669	0.86	HSD Tukeya	0.694197	0.00511375	0.00122274	12>3
5	Histidine	0.3796	0.5512	0.26275	HSD Tukeya	0.027181	0.167772	0.0013707	2>13
6	Leucine	0.45875	0.3766	0.5502	HSD Tukeya	0.125315	0.0842664	0.00143909	(312)
7	Trehalose	3.0704	1.52	1.6488	HSD Tukeya	0.00352207	0.00648177	0.936744	1>23
8	Pyruvate	0.441	0.3584	0.4536	HSD Tukeya	0.0589803	0.919119	0.0294538	(132)
9	Glycine	2.5665	2.9088	3.1682	HSD Tukeya	0.237384	0.0277993	0.378199	(321)
10	AMP	0.204	0.2976	0.2636	HSD Tukeya	0.0337769	0.198652	0.56148	2>3>1
11	Valine	0.9402	0.8432	1.5822	Wilcoxon	0.222222	0.0119048	0.0119048	3>12
12	Fumarate	0.2844	0.14525	0.1914	Wilcoxon	0.0291765	0.0593271	0.0291765	1>23
13	Proline	0.35525	0.4122	0.7226	Wilcoxon	0.285714	0.0238095	0.0238095	3>12
14	Succinate	1.901	0.6908	2.2214	Wilcoxon	0.0119048	0.916563	0.0119048	13>2
15	Sarcosine	0.029	0.0874	0.0292	Wilcoxon	0.023956	1	0.0238095	2>13
* In series in parenthesis clear subgroup separation was not possible.
