# Supplementary material for: Examination of internal metabolome and VOCs profile of brewery yeast and their mutants producing beer with improved aroma
Source: Sci Rep. 2024 Jun 25;14:14582. doi: 10.1038/s41598-024-64899-4 (PMC11199613; doi:10.1038/s41598-024-64899-4)
Supplement: Supplementary file 6 — Supplementary Tables S8 and S9. [file 41598_2024_64899_MOESM6_ESM.xlsx]

## Sheet: Arkusz1
Table S8. Results regarding concnetration of intracellular metabolites in individual samples.
Sample	Strain	Isoleucine	Leucine	Valine	3-hydroxyisobutyrate	Ethanol	Lactate	Alanine	Lysine	Acetate	Glutamate	Pyruvate	Succinate	Glutamine	Aspartate	Sarcosine	Asparagine	Methanol	Trehalose	Glycerol	Glycine	Serine	Proline	Glucose	Fumarate	Histidine	Tyrosine	Phenylalanine	Formate	ATP	AMP	NADP+	NAD+
1	PP08	0.306	0.48	0.829	0.363	0.332	0.329	1.971	1.314	5.406	7.861	0.358	1.203	0.431	0.534	0.023	0.03	36.479	3.278	2.172	2.691	0.833	0.326	0.076	0.257	0.491	0.119	0.099	0.09	0.167	0.183	0.043	0.248
2	PP08	0.315	0.405	1.046	0.338	0.265	0.392	3.318	1.778	2.474	8.888	0.432	1.874	0.48	0.333	0.012	0.059	5.146	1.943	1.108	0.301	0.859	0.73	0.12	0.192	0.311	0.129	0.132	0.008	0.036	0.14	0.03	0.223
3	PP08	0.255	0.415	0.792	0.462	0.175	0.493	2.298	1.118	6.522	7.862	0.415	1.003	0.295	0.8	0.027	0.031	2.424	3.789	2.885	2.379	0.776	0.341	0.105	0.254	0.267	0.092	0.097	0.132	0.077	0.254	0.036	0.2
4	PP08	0.398	0.535	0.94	0.336	0.681	0.471	3.826	1.956	2.585	9.039	0.479	3.242	0.445	0.583	0.049	0.029	65.128	3.022	2.14	2.491	0.978	0.426	0.179	0.336	0.481	0.161	0.11	0.103	0.028	0.181	0.038	0.212
5	PP08	0.455	0.779	1.094	0.364	0.511	0.711	3.407	1.478	2.879	8.402	0.521	2.183	0.613	0.536	0.034	0.043	7.399	3.32	1.896	2.705	0.939	0.328	0.179	0.383	0.348	0.257	0.198	0.082	0.01	0.262	0.015	0.076
6	PP08uv07	0.25	0.324	0.905	0.363	0.41	0.519	5.273	1.832	5.13	8.399	0.376	0.541	0.447	0.542	0.116	0.045	36.884	1.551	2.319	2.54	0.908	0.41	0.099	0.156	0.6	0.101	0.086	0.084	0.101	0.277	0.028	0.186
7	PP08uv07	0.339	0.409	0.912	0.378	0.436	0.5	4.374	1.931	5.665	6.772	0.32	0.634	0.489	0.582	0.055	0.059	14.514	0.867	2.283	2.763	1.252	0.49	0.152	0.135	0.691	0.126	0.097	0.074	0.013	0.24	0.029	0.201
8	PP08uv07	0.231	0.327	0.865	0.391	0.541	0.627	4.031	1.268	7.129	7.928	0.345	0.505	0.629	0.804	0.143	0.037	36.585	1.322	3.959	2.821	0.607	0.295	0.104	0.136	0.412	0.092	0.092	0.069	0.087	0.291	0.033	0.161
9	PP08uv07	0.321	0.42	0.785	0.335	0.529	0.479	5.616	1.638	2.541	7.489	0.362	0.905	0.368	0.602	0.049	0.028	71.751	2.009	2.562	3.158	1.095	0.43	0.216	0.194	0.497	0.152	0.113	0.084	0.025	0.336	0.029	0.167
10	PP08uv07	0.242	0.403	0.749	0.338	0.237	0.474	4.524	1.676	3.681	7.103	0.389	0.869	0.336	0.562	0.074	0.037	5.614	1.851	1.898	3.262	0.92	0.436	0.154	0.154	0.556	0.15	0.132	0.129	0.047	0.344	0.024	0.136
11	PP08uv42	0.324	0.552	1.75	0.433	0.271	0.432	2.041	0.881	1.415	11.34	0.368	1.863	0.21	0.513	0.021	0.03	38.137	1.523	2.049	2.712	0.708	0.623	0.086	0.171	0.243	0.097	0.099	0.057	0.098	0.205	0.039	0.177
12	PP08uv42	0.323	0.618	2.225	0.464	0.385	0.609	2.491	1.068	6.71	9.625	0.474	0.906	0.342	0.698	0.024	0.032	32.25	0.953	2.494	3.538	1.045	0.821	0.157	0.202	0.282	0.121	0.155	0.104	0.101	0.315	0.025	0.289
13	PP08uv42	0.291	0.511	1.424	0.603	0.202	0.552	1.494	0.592	2.957	9.804	0.438	1.203	0.45	0.69	0.042	0.017	7.207	1.224	3.945	3.017	0.703	0.569	0.11	0.186	0.17	0.084	0.084	0.083	0.096	0.332	0.045	0.171
14	PP08uv42	0.298	0.467	1.245	0.41	0.273	0.511	2.405	0.763	2.13	11.821	0.469	2.081	0.329	0.618	0.028	0.023	20.243	2.333	2.565	3.03	0.826	0.751	0.167	0.199	0.28	0.109	0.094	0.065	0.05	0.217	0.036	0.159
15	PP08uv42	0.319	0.603	1.267	0.442	0.293	0.587	2.006	0.996	1.603	13.475	0.519	5.054	0.265	0.714	0.031	0.026	11.646	2.211	3.008	3.544	0.948	0.849	0.336	0.199	0.246	0.176	0.132	0.096	0.01	0.249	0.019	0.108
16	1214	0.195	0.401	0.74	0.409	0.573	0.554	5.134	1.212	5.557	5.156	0.319	0.728	0.508	0.328	0.059	0.033	95.524	4.718	3.877	5.271	0.984	0.519	0.161	0.208	0.623	0.282	0.089	0.169	0.065	0.372	0.025	0.169
17	1214	0.243	0.484	1.172	0.784	0.539	0.589	5.023	1.995	14.329	6.555	0.36	1.184	0.442	0.535	0.056	0.036	49.701	5.385	4.515	4.322	1.041	0.504	0.13	0.248	0.909	0.326	0.13	0.152	0.094	0.274	0.008	0.251
18	1214	0.207	0.438	1.077	0.511	0.8	0.588	5.622	1.575	10.788	5.346	0.358	1.009	0.335	0.434	0.082	0.041	52.721	5.771	4.091	4.234	0.888	0.414	0.207	0.331	0.718	0.233	0.091	0.288	0.042	0.454	0.014	0.212
19	1214	0.245	0.488	0.697	0.471	0.226	1.597	5.144	1.175	7.909	8.963	0.537	1.533	0.577	0.481	0.035	0.039	20.644	6.032	3.559	6.539	0.796	0.979	0.261	0.426	0.612	0.199	0.111	0.237	0.064	0.341	0.02	0.167
20	1214	0.236	0.484	0.656	0.409	0.574	0.891	4.111	1.508	9.609	7.966	0.424	1.573	0.51	0.479	0.033	0.024	42.688	5.824	4.031	7.212	0.75	0.819	0.376	0.336	0.324	0.211	0.113	0.285	0.011	0.384	0.007	0.171
31	1214uv16	0.24	0.51	0.563	0.437	0.607	0.505	3.069	1.096	7.906	7.298	0.394	1.009	0.48	0.389	0.039	0.03	49.954	4.947	3.205	7.182	0.845	0.81	0.117	0.184	0.566	0.176	0.085	0.301	0.075	0.297	0.04	0.176
32	1214uv16	0.255	0.491	1.999	0.547	0.211	0.475	4.8	1.941	12.235	4.058	0.264	0.678	0.355	0.336	0.067	0.037	8.661	4.892	4.289	4.011	0.95	0.359	0.123	0.14	0.542	0.279	0.135	0.221	0.007	0.353	0.017	0.244
33	1214uv16	0.231	0.46	1.365	0.561	1.016	0.612	4.431	1.837	13.699	4.877	0.305	0.889	0.324	0.413	0.066	0.027	56.469	5.844	4.911	4.217	0.928	0.422	0.305	0.215	0.569	0.276	0.122	0.231	0.014	0.447	0.017	0.149
34	1214uv16	0.219	0.483	0.713	0.528	0.506	0.619	3.632	1.478	11.53	6.704	0.378	1.242	0.525	0.456	0.045	0.023	45.267	5.883	3.868	6.477	0.84	0.629	0.197	0.328	0.391	0.222	0.1	0.196	0.006	0.208	0.033	0.194
35	1214uv16	0.241	0.505	0.714	0.602	0.274	0.54	3.918	1.704	13.868	6.566	0.364	1.184	0.586	0.467	0.065	0.018	19.128	6.029	4.377	6.81	0.873	0.678	0.347	0.192	0.482	0.234	0.114	0.218	0.016	0.504	0.009	0.124
21	1214uv31	0.289	0.681	1.317	0.482	0.24	0.43	4.628	1.844	8.905	5.337	0.29	0.659	0.328	0.333	0.051	0.032	40.948	3.617	3.131	4.469	0.687	0.437	0.084	0.113	0.809	0.364	0.178	0.236	0.103	0.32	0.038	0.253
22	1214uv31	0.263	0.546	1.335	0.514	0.234	0.563	5.019	1.443	8.687	5.262	0.287	0.814	0.503	0.334	0.067	0.036	7.918	4.011	4.5	4.355	0.808	0.444	0.134	0.123	0.636	0.255	0.118	0.206	0.028	0.588	0.021	0.182
23	1214uv31	0.208	0.436	1.509	0.531	0.266	0.621	2.848	1.682	10.375	5.628	0.311	0.931	0.22	0.547	0.074	0.035	23.503	3.725	4.984	3.549	0.642	0.312	0.155	0.217	0.682	0.249	0.112	0.174	0.05	0.428	0.031	0.191
24	1214uv31	0.262	0.565	0.891	0.494	0.473	0.463	3.377	1.403	6.998	6.723	0.318	0.875	0.344	0.5	0.052	0.03	39.693	3.624	4.338	5.897	0.671	0.463	0.143	0.216	0.357	0.233	0.135	0.115	0.011	0.197	0.039	0.195
25	1214uv31	0.264	0.553	0.703	0.461	0.254	0.457	3.188	1.302	5.764	7.306	0.324	1.082	0.408	0.513	0.043	0.027	11.969	3.719	4.108	7.082	0.697	0.607	0.216	0.148	0.236	0.197	0.127	0.168	0.015	0.265	0.019	0.08
26	1214uv33	0.228	0.47	0.627	0.368	0.457	0.483	4.045	1.175	8.939	5.433	0.301	0.744	0.483	0.304	0.033	0.03	36.505	4.472	3.15	5.529	0.728	0.642	0.145	0.157	0.47	0.258	0.096	0.218	0.022	0.365	0.038	0.2
27	1214uv33	0.213	0.422	0.538	0.515	0.239	0.431	4.078	1.426	12.828	6.261	0.339	0.816	0.635	0.363	0.04	0.041	8.067	4.791	3.765	6.971	0.927	0.74	0.112	0.176	0.614	0.254	0.121	0.188	0.023	0.394	0.008	0.175
28	1214uv33	0.255	0.584	1.551	0.535	0.59	0.478	6.207	2.297	10.823	5.297	0.281	0.681	0.269	0.374	0.056	0.038	70.322	4.107	3.745	4.342	0.856	0.455	0.129	0.157	0.546	0.359	0.16	0.152	0.01	0.329	0.025	0.233
29	1214uv33	0.231	0.462	0.6	0.547	0.399	0.53	3.438	1.46	8.587	8.118	0.395	1.176	0.554	0.508	0.03	0.039	33.975	4.829	3.482	6.865	0.829	0.812	0.231	0.176	0.308	0.166	0.117	0.13	0.004	0.327	0.021	0.117
30	1214uv33	0.237	0.525	0.729	0.602	0.2	0.514	3.286	1.915	12.642	7.341	0.361	1.136	0.487	0.556	0.051	0.033	7.837	5.52	3.966	7.099	0.882	0.749	0.196	0.167	0.4	0.291	0.158	0.171	0.011	0.463	0.006	0.152
36	1214uv62	0.27	0.522	1.017	0.456	0.204	0.524	9.119	1.352	4.283	7.573	0.371	0.871	0.519	0.394	0.07	0.049	8.934	3.449	2.822	5.523	0.768	0.703	0.079	0.167	0.771	0.399	0.103	0.192	0.091	0.283	0.019	0.176
37	1214uv62	0.267	0.533	1.94	0.543	0.491	0.642	9.668	1.821	9.708	5.434	0.324	0.681	0.569	0.307	0.067	0.04	65.099	3.331	3.693	4.831	1.095	0.67	0.095	0.191	0.788	0.286	0.134	0.322	0.082	0.437	0.031	0.198
38	1214uv62	0.288	0.526	2.261	0.503	0.172	0.414	5.317	1.424	8.243	4.314	0.273	0.653	0.375	0.305	0.134	0.027	2.725	3.913	3.271	2.764	0.775	0.238	0.136	0.177	0.716	0.182	0.17	0.215	0.071	0.444	0.023	0.224
39	1214uv62	0.29	0.585	0.827	0.528	0.23	1.309	6.677	1.127	9.068	7.264	0.495	1.416	0.624	0.434	0.056	0.027	1.005	5.413	3.369	6.278	0.831	0.691	0.307	0.227	0.562	0.28	0.105	0.401	0.029	0.412	0.027	0.105
40	1214uv62	0.244	0.499	1.363	0.571	0.361	0.676	6.273	1.3	10.391	5.759	0.343	1.113	0.426	0.447	0.086	0.028	14.195	5.156	3.802	4.455	1.094	0.481	0.272	0.227	0.745	0.274	0.119	0.175	0.037	0.511	0.013	0.177

## Sheet: Arkusz2
Table S9. Concnetration of VOCs [mg/L] in individual analyzed samples.
Sample	Strain	2-methylpropyl acetate	Ethyl butanoate	3-methylbutan-1-ol acetate	Ethyl hexanoate	2-ethyl hexan-1-ol	Linalool	Phenylethyl alcohol	Camphor	Ethyl octanoate	1-decanol	2-phenylethyl acetate	Ethyl decanoate	Caryophyllene	Nerolidol	Ethyl dodecanoate	Isopropyl myristate
1	PP08uv07	1.218	0.168	32.558	9.368	1.806	0.504	49.067	0.924	20.753	1.386	39.657	6.932	1.302	0.798	1.386	2.269
2	PP08uv07	0.883	0.112	20.271	5.819	1.052	0.273	43.8	0.482	13.879	0.623	32.113	4.846	0.738	0.379	0.824	1.284
3	PP08uv07	1.553	0.224	44.845	12.917	2.56	0.735	54.334	1.366	27.627	2.149	47.201	9.018	1.866	1.217	1.948	3.254
4	1214uv16	0.336	0.757	23.377	30.441	1.009	0.336	347.713	0	62.143	0.589	78.036	33.468	0	0.366	11.184	1.177
5	1214uv16	0.214	0.528	17.835	22.543	0.598	0.123	332.747	0	55.596	0.178	70.094	20.524	0	0.215	8.746	0.585
6	1214uv16	0.458	0.986	28.919	38.339	1.42	0.549	362.679	0	68.69	1	85.978	46.412	0	0.517	13.622	1.769
7	1214uv31	0.398	0.945	25.08	17.217	21.945	0.1	83.35	0	40.953	0	33.29	17.516	0	0	6.121	0.597
8	1214uv31	0.302	0.617	20.216	12.715	18.963	0.08	73.746	0	32.385	0	25.308	12.71	0	0	3.278	0.313
9	1214uv31	0.494	1.273	29.944	21.719	24.927	0.12	92.954	0	49.521	0	41.272	22.322	0	0	8.964	0.881
10	1214uv33	0.316	1.199	19.44	25.94	0	0	181.457	0	55.101	0	0.316	67.533	22.28	0	7.511	0
11	1214uv33	0.18	0.911	15.478	19.223	0	0	168.774	0	50.119	0	0.191	62.729	17.286	0	4.999	0
12	1214uv33	0.452	1.487	23.402	32.657	0	0	194.14	0	60.083	0	0.441	72.337	27.274	0	10.023	0
13	PP08uv42	0.511	0.613	33.919	14.048	1.635	0.204	88.833	0	51.951	1.277	36.524	25.695	0	0	4.546	1.073
14	PP08uv42	0.23	0.315	27.773	10.459	1.037	0.092	75.327	0	44.343	0.725	30.396	18.814	0	0	2.459	0.651
15	PP08uv42	0.792	0.911	40.065	17.637	2.233	0.316	102.339	0	59.559	1.829	42.652	32.576	0	0	6.633	1.495
16	1214uv62	0.155	0.828	14.337	16.667	0.362	0.104	137.319	0	29.141	0.259	46.791	14.13	0.155	0	6.832	0.414
17	1214uv62	0.074	0.396	9.355	11.896	0.234	0.048	118.334	0	23.159	0.151	38.869	9.238	0.053	0	4.747	0.184
18	1214uv62	0.236	1.26	19.319	21.438	0.49	0.16	156.304	0	35.123	0.367	54.713	19.022	0.257	0	8.917	0.644
19	PP08	0.828	1.13	65.587	30.949	0	0.301	139.157	0	81.099	1.732	120.557	44.202	0	0	15.437	1.958
20	PP08	0.581	0.702	58.315	24.841	0	0.157	117.285	0	74.872	1.19	97.375	37.118	0	0	10.485	1.252
21	PP08	1.075	1.558	72.859	37.057	0	0.445	161.029	0	87.326	2.274	143.739	51.286	0	0	20.389	2.664
22	1214	0.386	1.268	27.288	32.194	0.662	0.221	113.12	0	43.771	0.386	50.055	20.232	0.11	0.221	10.75	0.662
23	1214	0.202	0.896	20.336	27.312	0.35	0.116	99.248	0	35.243	0.174	42.069	15.381	0.052	0.149	8.238	0.349
24	1214	0.57	1.64	34.24	37.076	0.974	0.326	126.992	0	52.299	0.598	58.041	25.083	0.168	0.293	13.262	0.975
Value ‘0’ means that compound concentration in the sample was below detection limit.
